# Supplementary material for: The Real-World Clinical Impact of Plasma mNGS Testing: an Observational Study
Source: Microbiol Spectr. 2023 Mar 22;11(2):e03983-22. doi: 10.1128/spectrum.03983-22 (PMC10101021; doi:10.1128/spectrum.03983-22)
Supplement: Supplemental file 2 — Tables S1 to S3. Download spectrum.03983-22-s0002.xlsx, XLSX file, 0.4 MB [file spectrum.03983-22-s0002.xlsx]

## Sheet: Table S1
Table S1. The microorganisms in the database that can be detected by plasma mNGS testing
Aaosphaeria_arxii
Abditibacterium_utsteinense
Abiotrophia_defectiva
Absidia_glauca
Absidia_repens
Absiella_dolichum
Abyssibacter_profundi
Abyssicoccus_albus
Abyssicoccus_albus
Acanthamoeba_astronyxis
Acanthamoeba_castellanii
Acanthamoeba_castellanii_mamavirus
Acanthamoeba_castellanii_medusavirus
Acanthamoeba_castellanii_mimivirus
Acanthamoeba_comandoni
Acanthamoeba_culbertsoni
Acanthamoeba_divionensis
Acanthamoeba_healyi
Acanthamoeba_lenticulata
Acanthamoeba_lugdunensis
Acanthamoeba_mauritaniensis
Acanthamoeba_palestinensis
Acanthamoeba_pearcei
Acanthamoeba_polyphaga
Acanthamoeba_polyphaga_mimivirus
Acanthamoeba_polyphaga_moumouvirus
Acanthamoeba_quina
Acanthamoeba_rhysodes
Acanthamoeba_royreba
Acanthamoeba_triangularis
Acanthocheilonema_viteae
Acanthocystis_turfacea_Chlorella_virus_Br0604L
Acanthocystis_turfacea_Chlorella_virus_NE_JV_2
Acaricomes_phytoseiuli
Acaromyces_ingoldii
Acaryochloris_marina
Acaulopage_tetraceros
Acephala_macrosclerotiorum
Acetanaerobacterium_elongatum
Acetatifactor_muris
Acetitomaculum_ruminis
Acetivibrio_ethanolgignens
Acetoanaerobium_noterae
Acetoanaerobium_sticklandii
Acetobacter_aceti
Acetobacter_ascendens
Acetobacter_cerevisiae
Acetobacter_cibinongensis
Acetobacter_fabarum
Acetobacter_ghanensis
Acetobacter_indonesiensis
Acetobacter_malorum
Acetobacter_nitrogenifigens
Acetobacter_oeni
Acetobacter_okinawensis
Acetobacter_orientalis
Acetobacter_orleanensis
Acetobacter_oryzifermentans
Acetobacter_papayae
Acetobacter_pasteurianus
Acetobacter_peroxydans
Acetobacter_persici
Acetobacter_pomorum
Acetobacter_senegalensis
Acetobacter_syzygii
Acetobacter_tropicalis
Acetobacterium_bakii
Acetobacterium_dehalogenans
Acetobacterium_paludosum
Acetobacterium_tundrae
Acetobacterium_wieringae
Acetobacterium_woodii
Acetobacteroides_hydrogenigenes
Acetohalobium_arabaticum
Acetomicrobium_flavidum
Acetomicrobium_hydrogeniformans
Acetomicrobium_mobile
Acetomicrobium_thermoterrenum
Acetonema_longum
Achlya_hypogyna
Acholeplasma_axanthum
Acholeplasma_brassicae
Acholeplasma_equifetale
Acholeplasma_granularum
Acholeplasma_hippikon
Acholeplasma_laidlawii
Acholeplasma_modicum
Acholeplasma_multilocale
Acholeplasma_oculi
Acholeplasma_palmae
Achromobacter_aegrifaciens
Achromobacter_agilis
Achromobacter_aloeverae
Achromobacter_arsenitoxydans
Achromobacter_denitrificans
Achromobacter_dolens
Achromobacter_insolitus
Achromobacter_insuavis
Achromobacter_marplatensis
Achromobacter_mucicolens
Achromobacter_phage_83-24
Achromobacter_phage_AMA1
Achromobacter_phage_AMA2
Achromobacter_phage_JWAlpha
Achromobacter_phage_JWDelta
Achromobacter_phage_JWX
Achromobacter_phage_Mano
Achromobacter_phage_Motura
Achromobacter_phage_phiAxp-2
Achromobacter_phage_phiAxp-3
Achromobacter_phage_vB_AchrS_AchV4
Achromobacter_phage_vB_Ade_ART
Achromobacter_phage_vB_AxyP_19_32_Axy04
Achromobacter_phage_vB_AxyP_19_32_Axy09
Achromobacter_phage_vB_AxyP_19_32_Axy10
Achromobacter_phage_vB_AxyP_19_32_Axy11
Achromobacter_phage_vB_AxyP_19_32_Axy12
Achromobacter_phage_vB_AxyP_19_32_Axy13
Achromobacter_phage_vB_AxyP_19_32_Axy21
Achromobacter_phage_vB_AxyP_19_32_Axy22
Achromobacter_phage_vB_AxyP_19_32_Axy23
Achromobacter_phage_vB_AxyP_19_32_Axy24
Achromobacter_phage_vB_AxyS_19_32_Axy06
Achromobacter_phage_vB_AxyS_19_32_Axy14
Achromobacter_phage_vB_AxyS_19_32_Axy16
Achromobacter_piechaudii
Achromobacter_pulmonis
Achromobacter_ruhlandii
Achromobacter_spanius
Achromobacter_xylosoxidans
Aciculoconidium_aculeatum
Aciculosporium_take
Acidaminobacter_hydrogenoformans
Acidaminococcus_fermentans
Acidaminococcus_intestini
Acidaminococcus_massiliensis
Acidaminococcus_provencensis
Acidaminococcus_timonensis
Acidianus_ambivalens
Acidianus_brierleyi
Acidianus_hospitalis
Acidianus_infernus
Acidianus_manzaensis
Acidianus_sulfidivorans
Acidianus_tailed_spindle_virus
Acidibacillus_ferrooxidans
Acidibacillus_sulfuroxidans
Acidibrevibacterium_fodinaquatile
Acidiferrobacter_thiooxydans
Acidihalobacter_ferrooxidans
Acidihalobacter_prosperus
Acidilobus_saccharovorans
Acidimicrobium_ferrooxidans
Acidiphilium_angustum
Acidiphilium_cryptum
Acidiphilium_multivorum
Acidiphilium_rubrum
Acidipila_dinghuensis
Acidipila_rosea
Acidiplasma_aeolicum
Acidiplasma_cupricumulans
Acidipropionibacterium_acidipropionici
Acidipropionibacterium_jensenii
Acidipropionibacterium_thoenii
Acidipropionibacterium_timonense
Acidipropionibacterium_virtanenii
Acidisarcina_polymorpha
Acidisphaera_rubrifaciens
Acidithiobacillus_albertensis
Acidithiobacillus_caldus
Acidithiobacillus_ferridurans
Acidithiobacillus_ferrivorans
Acidithiobacillus_ferrooxidans
Acidithiobacillus_phage_AcaML1
Acidithiobacillus_thiooxidans
Acidithrix_ferrooxidans
Acidobacterium_ailaaui
Acidobacterium_capsulatum
Acidocella_aminolytica
Acidocella_facilis
Acidomonas_methanolica
Acidomyces_sp.__richmondensis_
Acidothermus_cellulolyticus
Acidovorax_anthurii
Acidovorax_avenae
Acidovorax_caeni
Acidovorax_carolinensis
Acidovorax_cattleyae
Acidovorax_cavernicola
Acidovorax_citrulli
Acidovorax_delafieldii
Acidovorax_ebreus
Acidovorax_kalamii
Acidovorax_konjaci
Acidovorax_oryzae
Acidovorax_phage_ACP17
Acidovorax_phage_ACPWH
Acidovorax_radicis
Acidovorax_soli
Acidovorax_temperans
Acidovorax_valerianellae
Acidovorax_wautersii
Aciduliprofundum_boonei
Acinetobacter_albensis
Acinetobacter_apis
Acinetobacter_baumannii
Acinetobacter_baylyi
Acinetobacter_beijerinckii
Acinetobacter_bereziniae
Acinetobacter_bohemicus
Acinetobacter_boissieri
Acinetobacter_bouvetii
Acinetobacter_brisouii
Acinetobacter_calcoaceticus
Acinetobacter_celticus
Acinetobacter_colistiniresistens
Acinetobacter_courvalinii
Acinetobacter_cumulans
Acinetobacter_defluvii
Acinetobacter_equi
Acinetobacter_gandensis
Acinetobacter_gerneri
Acinetobacter_guillouiae
Acinetobacter_gyllenbergii
Acinetobacter_haemolyticus
Acinetobacter_halotolerans
Acinetobacter_harbinensis
Acinetobacter_idrijaensis
Acinetobacter_indicus
Acinetobacter_johnsonii
Acinetobacter_junii
Acinetobacter_kookii
Acinetobacter_kyonggiensis
Acinetobacter_lactucae
Acinetobacter_larvae
Acinetobacter_lwoffii
Acinetobacter_marinus
Acinetobacter_nectaris
Acinetobacter_nosocomialis
Acinetobacter_oleivorans
Acinetobacter_parvus
Acinetobacter_phage_5W
Acinetobacter_phage_Ab_121
Acinetobacter_phage_Ab_SZ3
Acinetobacter_phage_AB1
Acinetobacter_phage_Ab105_1phi
Acinetobacter_phage_Ab105_2phi
Acinetobacter_phage_Ab105_3phi
Acinetobacter_phage_Ab11510_phi
Acinetobacter_phage_Ab124
Acinetobacter_phage_AB3
Acinetobacter_phage_AbKT21phiIII
Acinetobacter_phage_Abp1
Acinetobacter_phage_AbP2
Acinetobacter_phage_Abp53
Acinetobacter_phage_Abp9
Acinetobacter_phage_ABPH49
Acinetobacter_phage_Abraxas
Acinetobacter_phage_AbTJ
Acinetobacter_phage_AbTZA1
Acinetobacter_phage_Ac42
Acinetobacter_phage_Acj61
Acinetobacter_phage_Acj9
Acinetobacter_phage_AJO2
Acinetobacter_phage_AM101
Acinetobacter_phage_AM106
Acinetobacter_phage_AM24
Acinetobacter_phage_AP22
Acinetobacter_phage_Apostate
Acinetobacter_phage_Aristophanes
Acinetobacter_phage_Berthold
Acinetobacter_phage_Bphi_R1888
Acinetobacter_phage_Bphi_R2919
Acinetobacter_phage_BS46
Acinetobacter_phage_fEg_Aba01
Acinetobacter_phage_fLi_Aba02
Acinetobacter_phage_fLi_Aba03
Acinetobacter_phage_Fri1
Acinetobacter_phage_Henu6
Acinetobacter_phage_IME200
Acinetobacter_phage_IME-AB2
Acinetobacter_phage_KARL-1
Acinetobacter_phage_Kimel
Acinetobacter_phage_Konradin
Acinetobacter_phage_Lazarus
Acinetobacter_phage_LZ35
Acinetobacter_phage_Maestro
Acinetobacter_phage_Melin
Acinetobacter_phage_Meroveus
Acinetobacter_phage_Minot
Acinetobacter_phage_Mokit
Acinetobacter_phage_Morttis
Acinetobacter_phage_Octan
Acinetobacter_phage_Petty
Acinetobacter_phage_phiAB1
Acinetobacter_phage_phiAB6
Acinetobacter_phage_phiAC-1
Acinetobacter_phage_Pipo
Acinetobacter_phage_Presley
Acinetobacter_phage_RL_2015
Acinetobacter_phage_SH_Ab_15599
Acinetobacter_phage_SH-Ab_15519
Acinetobacter_phage_Stupor
Acinetobacter_phage_SWH-Ab-1
Acinetobacter_phage_SWH-Ab-3
Acinetobacter_phage_TAC1
Acinetobacter_phage_vB_AbaA_fBenAci001
Acinetobacter_phage_vB_AbaA_fBenAci002
Acinetobacter_phage_vB_AbaA_fBenAci003
Acinetobacter_phage_vB_AbaM_Acibel004
Acinetobacter_phage_vB_AbaM_B09_Aci01-1
Acinetobacter_phage_vB_AbaM_B09_Aci02-2
Acinetobacter_phage_vB_AbaM_B09_Aci05
Acinetobacter_phage_vB_AbaM_B9
Acinetobacter_phage_vB_AbaM_D22
Acinetobacter_phage_vB_AbaM_IME284
Acinetobacter_phage_vB_AbaM_IME285
Acinetobacter_phage_vB_AbaM_IME512
Acinetobacter_phage_vB_AbaM_ME3
Acinetobacter_phage_vB_AbaM_phiAbaA1
Acinetobacter_phage_vB_AbaM_PhT2
Acinetobacter_phage_vB_AbaP_46-62_Aci07
Acinetobacter_phage_vB_AbaP_Acibel007
Acinetobacter_phage_vB_AbaP_APK116
Acinetobacter_phage_vB_AbaP_APK14
Acinetobacter_phage_vB_AbaP_APK2
Acinetobacter_phage_vB_AbaP_APK2_2
Acinetobacter_phage_vB_AbaP_APK26
Acinetobacter_phage_vB_AbaP_APK32
Acinetobacter_phage_vB_AbaP_APK37
Acinetobacter_phage_vB_AbaP_APK44
Acinetobacter_phage_vB_AbaP_APK48
Acinetobacter_phage_vB_AbaP_APK48_3
Acinetobacter_phage_vB_AbaP_APK81
Acinetobacter_phage_vB_AbaP_APK87
Acinetobacter_phage_vB_AbaP_APK89
Acinetobacter_phage_vB_AbaP_APK93
Acinetobacter_phage_vB_AbaP_AS11
Acinetobacter_phage_vB_AbaP_AS12
Acinetobacter_phage_vB_AbaP_B09_Aci08
Acinetobacter_phage_vB_AbaP_B1
Acinetobacter_phage_vB_AbaP_B3
Acinetobacter_phage_vB_AbaP_B5
Acinetobacter_phage_vB_AbaP_CEB1
Acinetobacter_phage_vB_AbaP_CEB2
Acinetobacter_phage_vB_AbaP_D2
Acinetobacter_phage_vB_AbaP_D2M
Acinetobacter_phage_vB_AbaP_IME546
Acinetobacter_phage_vB_AbaP_PD-6A3
Acinetobacter_phage_vB_AbaP_PD-AB9
Acinetobacter_phage_vB_AbaP_PMK34
Acinetobacter_phage_vB_AbaS_TRS1
Acinetobacter_phage_vB_ApiM_fHyAci03
Acinetobacter_phage_vB_ApiP_P1
Acinetobacter_phage_vB_ApiP_P2
Acinetobacter_phage_VB_ApiP_XC38
Acinetobacter_phage_WCHABP1
Acinetobacter_phage_WCHABP12
Acinetobacter_phage_WCHABP5
Acinetobacter_phage_YMC_09_02_B1251
Acinetobacter_phage_YMC11_11_R3177
Acinetobacter_phage_YMC11_12_R1215
Acinetobacter_phage_YMC11_12_R2315
Acinetobacter_phage_YMC13_03_R2096
Acinetobacter_phage_YMC-13-01-C62
Acinetobacter_phage_ZZ1
Acinetobacter_piscicola
Acinetobacter_pittii
Acinetobacter_populi
Acinetobacter_pragensis
Acinetobacter_proteolyticus
Acinetobacter_puyangensis
Acinetobacter_qingfengensis
Acinetobacter_radioresistens
Acinetobacter_rudis
Acinetobacter_schindleri
Acinetobacter_seifertii
Acinetobacter_soli
Acinetobacter_tandoii
Acinetobacter_tjernbergiae
Acinetobacter_towneri
Acinetobacter_ursingii
Acinetobacter_variabilis
Acinetobacter_venetianus
Acinetobacter_virus_133
Acinetobacter_virus_vB_AbaP_AGC01
Acinetobacter_wuhouensis
Acremonium_chrysogenum
Acrobeloides_nanus
Actibacterium_atlanticum
Actibacterium_mucosum
Actibacterium_pelagium
Actibacterium_ureilyticum
Actinoallomurus_bryophytorum
Actinoalloteichus_cyanogriseus
Actinoalloteichus_fjordicus
Actinoalloteichus_hoggarensis
Actinoalloteichus_hymeniacidonis
Actinoalloteichus_spitiensis
Actinobacillus_capsulatus
Actinobacillus_delphinicola
Actinobacillus_equuli
Actinobacillus_indolicus
Actinobacillus_lignieresii
Actinobacillus_minor
Actinobacillus_pleuropneumoniae
Actinobacillus_porcinus
Actinobacillus_porcitonsillarum
Actinobacillus_rossii
Actinobacillus_seminis
Actinobacillus_succinogenes
Actinobacillus_suis
Actinobacillus_ureae
Actinobacillus_vicugnae
actinobacterium_LLX17
Actinobaculum_massiliense
Actinobaculum_suis
Actinocatenispora_sera
Actinocorallia_herbida
Actinocorallia_populi
Actinocrispum_wychmicini
Actinokineospora_auranticolor
Actinokineospora_bangkokensis
Actinokineospora_cianjurensis
Actinokineospora_enzanensis
Actinokineospora_inagensis
Actinokineospora_mzabensis
Actinokineospora_mzabensis
Actinokineospora_spheciospongiae
Actinokineospora_spheciospongiae
Actinokineospora_terrae
Actinomadura_amylolytica
Actinomadura_atramentaria
Actinomadura_bangladeshensis
Actinomadura_chibensis
Actinomadura_darangshiensis
Actinomadura_echinospora
Actinomadura_fibrosa
Actinomadura_flavalba
Actinomadura_formosensis
Actinomadura_geliboluensis
Actinomadura_hallensis
Actinomadura_hibisca
Actinomadura_kijaniata
Actinomadura_latina
Actinomadura_macra
Actinomadura_madurae
Actinomadura_mexicana
Actinomadura_meyerae
Actinomadura_montaniterrae
Actinomadura_oligospora
Actinomadura_pelletieri
Actinomadura_rifamycini
Actinomadura_roseirufa
Actinomadura_rubrobrunea
Actinomadura_rudentiformis
Actinomadura_syzygii
Actinomadura_umbrina
Actinomadura_viridilutea
Actinomortierella_ambigua
Actinomortierella_wolfii
Actinomucor_elegans
Actinomyces_bouchesdurhonensis
Actinomyces_bovis
Actinomyces_bowdenii
Actinomyces_coleocanis
Actinomyces_culturomici
Actinomyces_dentalis
Actinomyces_denticolens
Actinomyces_europaeus
Actinomyces_gaoshouyii
Actinomyces_gerencseriae
Actinomyces_glycerinitolerans
Actinomyces_graevenitzii
Actinomyces_hominis
Actinomyces_hongkongensis
Actinomyces_hordeovulneris
Actinomyces_howellii
Actinomyces_ihuae
Actinomyces_israelii
Actinomyces_johnsonii
Actinomyces_liubingyangii
Actinomyces_marimammalium
Actinomyces_marseillensis
Actinomyces_massiliensis
Actinomyces_mediterranea
Actinomyces_minihominis
Actinomyces_naeslundii
Actinomyces_nasicola
Actinomyces_neuii
Actinomyces_oricola
Actinomyces_oris
Actinomyces_pacaensis
Actinomyces_phage_xhp1
Actinomyces_polynesiensis
Actinomyces_provencensis
Actinomyces_qiguomingii
Actinomyces_radicidentis
Actinomyces_ruminicola
Actinomyces_slackii
Actinomyces_tangfeifanii
Actinomyces_timonensis
Actinomyces_urinae
Actinomyces_urogenitalis
Actinomyces_virus_Av1
Actinomyces_viscosus
Actinomyces_vulturis
Actinomycetospora_chiangmaiensis
Actinomycetospora_cinnamomea
Actinomycetospora_succinea
Actinophage_RP3
Actinophytocola_oryzae
Actinophytocola_xanthii
Actinoplanes_atraurantiacus
Actinoplanes_awajinensis
Actinoplanes_brasiliensis
Actinoplanes_derwentensis
Actinoplanes_friuliensis
Actinoplanes_globisporus
Actinoplanes_italicus
Actinoplanes_lutulentus
Actinoplanes_missouriensis
Actinoplanes_philippinensis
Actinoplanes_rectilineatus
Actinoplanes_regularis
Actinoplanes_subtropicus
Actinoplanes_teichomyceticus
Actinoplanes_utahensis
Actinoplanes_xinjiangensis
Actinopolymorpha_alba
Actinopolymorpha_cephalotaxi
Actinopolymorpha_singaporensis
Actinopolyspora_alba
Actinopolyspora_erythraea
Actinopolyspora_halophila
Actinopolyspora_iraqiensis
Actinopolyspora_mortivallis
Actinopolyspora_mzabensis
Actinopolyspora_righensis
Actinopolyspora_saharensis
Actinopolyspora_xinjiangensis
Actinorugispora_endophytica
Actinospica_acidiphila
Actinospica_robiniae
Actinosynnema_mirum
Actinosynnema_pretiosum
Actinotalea_fermentans
Actinotalea_ferrariae
Actinotignum_sanguinis
Actinotignum_schaalii
Actinotignum_timonense
Actinotignum_urinale
Acutalibacter_muris
Acuticoccus_kandeliae
Acuticoccus_yangtzensis
Acytostelium_leptosomum
Acytostelium_subglobosum
Adeno_associated_virus_Go.1
Adeno-associated_virus_5
Adenovirus_sp.
Adhaeribacter_aerolatus
Adhaeribacter_aquaticus
Adlercreutzia_equolifaciens
Adlercreutzia_muris
Advenella_incenata
Advenella_kashmirensis
Advenella_mimigardefordensis
Aeminium_ludgeri
Aequorivita_antarctica
Aequorivita_capsosiphonis
Aequorivita_lipolytica
Aequorivita_soesokkakensis
Aequorivita_sublithincola
Aequorivita_viscosa
Aequorivita_vladivostokensis
Aeribacillus_composti
Aeribacillus_pallidus
Aeribacillus_phage_AP45
Aeriscardovia_aeriphila
Aerococcus_christensenii
Aerococcus_phage_vB_AviM_AVP
Aerococcus_sanguinicola
Aerococcus_suis
Aerococcus_urinae
Aerococcus_urinaeequi
Aerococcus_urinaehominis
Aerococcus_viridans
Aeromicrobium_camelliae
Aeromicrobium_choanae
Aeromicrobium_erythreum
Aeromicrobium_fastidiosum
Aeromicrobium_flavum
Aeromicrobium_ginsengisoli
Aeromicrobium_marinum
Aeromicrobium_massiliense
Aeromonas_allosaccharophila
Aeromonas_aquatica
Aeromonas_australiensis
Aeromonas_bestiarum
Aeromonas_bivalvium
Aeromonas_cavernicola
Aeromonas_caviae
Aeromonas_dhakensis
Aeromonas_diversa
Aeromonas_encheleia
Aeromonas_enteropelogenes
Aeromonas_eucrenophila
Aeromonas_finlandiensis
Aeromonas_fluvialis
Aeromonas_hydrophila
Aeromonas_jandaei
Aeromonas_lacus
Aeromonas_lusitana
Aeromonas_media
Aeromonas_molluscorum
Aeromonas_phage_2_L372X
Aeromonas_phage_2-L372D
Aeromonas_phage_4_L372D
Aeromonas_phage_4_L372X
Aeromonas_phage_4_L372XY
Aeromonas_phage_50AhydR13PP
Aeromonas_phage_60AhydR15PP
Aeromonas_phage_62AhydR11PP
Aeromonas_phage_Aes012
Aeromonas_phage_Aes508
Aeromonas_phage_Aes516
Aeromonas_phage_Ah1
Aeromonas_phage_Ahp1
Aeromonas_phage_AhSzq-1
Aeromonas_phage_AhSzw-1
Aeromonas_phage_Akh_2
Aeromonas_phage_AP1
Aeromonas_phage_AS_szw
Aeromonas_phage_AS_yj
Aeromonas_phage_AS-gz
Aeromonas_phage_AS-sw
Aeromonas_phage_AsXd_1
Aeromonas_phage_AS-zj
Aeromonas_phage_BUCT551
Aeromonas_phage_CC2
Aeromonas_phage_D3
Aeromonas_phage_D6
Aeromonas_phage_D9
Aeromonas_phage_L9_6
Aeromonas_phage_LAh_7
Aeromonas_phage_LAh10
Aeromonas_phage_PAS_1
Aeromonas_phage_phiA8-29
Aeromonas_phage_phiARM81ld
Aeromonas_phage_phiARM81mr
Aeromonas_phage_phiAS4
Aeromonas_phage_pIS4-A
Aeromonas_phage_PS
Aeromonas_phage_PS1
Aeromonas_phage_PS2
Aeromonas_phage_PZL_Ah1
Aeromonas_phage_Riv_10
Aeromonas_phage_SW69_9
Aeromonas_phage_T7_Ah
Aeromonas_phage_vB_AhyS-A18P4
Aeromonas_phage_vB_AsaM-56
Aeromonas_phage_ZPAH1
Aeromonas_piscicola
Aeromonas_popoffii
Aeromonas_rivipollensis
Aeromonas_rivuli
Aeromonas_salmonicida
Aeromonas_sanarellii
Aeromonas_schubertii
Aeromonas_simiae
Aeromonas_sobria
Aeromonas_taiwanensis
Aeromonas_tecta
Aeromonas_veronii
Aeromonas_virus_25
Aeromonas_virus_31
Aeromonas_virus_44RR2
Aeromonas_virus_Aeh1
Aeromonas_virus_phiO18P
Aeropyrum_camini
Aeropyrum_pernix
Aestuariibacter_salexigens
Aestuariimicrobium_kwangyangense
Aestuariisphingobium_litorale
Aestuariispira_insulae
Aestuariivirga_litoralis
Aestuariivita_boseongensis
Afifella_aestuarii
Afifella_marina
Afifella_pfennigii
Afipia_birgiae
Afipia_broomeae
Afipia_clevelandensis
Afipia_felis
Afipia_massiliensis
Agaribacterium_haliotis
Agaricales_sp._HM26-F1
Agaricus_bisporus
Agaricus_bisporus_virus_X
Agarilytica_rhodophyticola
Agarivorans_albus
Agarivorans_gilvus
Agathobacter_ruminis
Agathobaculum_butyriciproducens
Agathobaculum_desmolans
Aggregatibacter_actinomycetemcomitans
Aggregatibacter_aphrophilus
Aggregatibacter_kilianii
Aggregatibacter_phage_Aabphi01
Aggregatibacter_phage_S1249
Aggregatibacter_segnis
Agitococcus_lubricus
Agreia_bicolorata
Agreia_pratensis
Agrobacterium_albertimagni
Agrobacterium_arsenijevicii
Agrobacterium_bohemicum
Agrobacterium_deltaense
Agrobacterium_fabrum
Agrobacterium_larrymoorei
Agrobacterium_phage_Atu_ph04
Agrobacterium_phage_Atu_ph07
Agrobacterium_phage_Atu_ph08
Agrobacterium_phage_Milano
Agrobacterium_rhizogenes
Agrobacterium_rosae
Agrobacterium_rubi
Agrobacterium_salinitolerans
Agrobacterium_tumefaciens
Agrobacterium_vitis
Agrococcus_baldri
Agrococcus_carbonis
Agrococcus_casei
Agrococcus_jejuensis
Agrococcus_jenensis
Agrococcus_lahaulensis
Agrococcus_pavilionensis
Agrocybe_aegerita
Agrocybe_cylindracea
Agrocybe_pediades
Agromyces_albus
Agromyces_atrinae
Agromyces_aureus
Agromyces_binzhouensis
Agromyces_cerinus
Agromyces_flavus
Agromyces_fucosus
Agromyces_italicus
Agromyces_ramosus
Agromyces_subbeticus
Ahniella_affigens
Ahrensia_kielensis
Ahrensia_marina
Aichi_virus_1
Aidingimonas_halophila
Akanthomyces_lecanii
Akhmeta_virus
Akkermansia_glycaniphila
Akkermansia_muciniphila
AKR_endogenous_murine_leukemia_virus
Alaskapox_virus
Albatrellus_ellisii
Albatrellus_sp._MG142
Albidovulum_inexpectatum
Albidovulum_xiamenense
Albimonas_donghaensis
Albimonas_pacifica
Albophoma_yamanashiensis
Albugo_candida
Albugo_laibachii
Alcaligenes_aquatilis
Alcaligenes_faecalis
Alcanivorax_borkumensis
Alcanivorax_dieselolei
Alcanivorax_gelatiniphagus
Alcanivorax_hongdengensis
Alcanivorax_indicus
Alcanivorax_jadensis
Alcanivorax_mobilis
Alcanivorax_nanhaiticus
Alcanivorax_pacificus
Alcanivorax_profundi
Alcanivorax_xenomutans
Alectoria_sarmentosa
Alfalfa_mosaic_virus
Algibacter_aestuarii
Algibacter_alginicilyticus
Algibacter_amylolyticus
Algibacter_aquaticus
Algibacter_lectus
Algibacter_lectus
Algibacter_pectinivorans
Algibacter_wandonensis
Algibacter_wandonensis
Algicola_sagamiensis
Algiphilus_aromaticivorans
Algoriella_xinjiangensis
Algoriphagus_alkaliphilus
Algoriphagus_antarcticus
Algoriphagus_aquaeductus
Algoriphagus_aquimarinus
Algoriphagus_boritolerans
Algoriphagus_boseongensis
Algoriphagus_chordae
Algoriphagus_faecimaris
Algoriphagus_formosus
Algoriphagus_halophilus
Algoriphagus_hitonicola
Algoriphagus_lacus
Algoriphagus_litoralis
Algoriphagus_locisalis
Algoriphagus_machipongonensis
Algoriphagus_mannitolivorans
Algoriphagus_marincola
Algoriphagus_marinus
Algoriphagus_ornithinivorans
Algoriphagus_ratkowskyi
Algoriphagus_resistens
Algoriphagus_terrigena
Algoriphagus_vanfongensis
Algoriphagus_yeomjeoni
Algoriphagus_zhangzhouensis
Aliagarivorans_marinus
Aliagarivorans_taiwanensis
Alicycliphilus_denitrificans
Alicyclobacillus_acidiphilus
Alicyclobacillus_acidocaldarius
Alicyclobacillus_acidoterrestris
Alicyclobacillus_contaminans
Alicyclobacillus_ferrooxydans
Alicyclobacillus_herbarius
Alicyclobacillus_hesperidum
Alicyclobacillus_kakegawensis
Alicyclobacillus_macrosporangiidus
Alicyclobacillus_mali
Alicyclobacillus_montanus
Alicyclobacillus_pomorum
Alicyclobacillus_sacchari
Alicyclobacillus_sendaiensis
Alicyclobacillus_shizuokensis
Alicyclobacillus_tengchongensis
Alicyclobacillus_vulcanalis
Aliiarcobacter_faecis
Aliicoccus_persicus
Aliidiomarina_haloalkalitolerans
Aliidiomarina_iranensis
Aliidiomarina_maris
Aliidiomarina_minuta
Aliidiomarina_sanyensis
Aliidiomarina_sedimenti
Aliidiomarina_shirensis
Aliidiomarina_soli
Aliidiomarina_taiwanensis
Aliifodinibius_roseus
Aliifodinibius_saliphilus
Aliifodinibius_sediminis
Aliiglaciecola_lipolytica
Aliikangiella_marina
Aliiroseovarius_crassostreae
Aliiroseovarius_halocynthiae
Aliiroseovarius_marinus
Aliiroseovarius_pelagivivens
Aliiroseovarius_sediminilitoris
Aliishimia_ponticola
Aliivibrio_finisterrensis
Aliivibrio_fischeri
Aliivibrio_logei
Aliivibrio_salmonicida
Aliivibrio_sifiae
Aliivibrio_wodanis
Alishewanella_aestuarii
Alishewanella_agri
Alishewanella_jeotgali
Alistipes_finegoldii
Alistipes_ihumii
Alistipes_indistinctus
Alistipes_inops
Alistipes_obesi
Alistipes_onderdonkii
Alistipes_putredinis
Alistipes_senegalensis
Alistipes_shahii
Alistipes_timonensis
Aliterella_atlantica
Alkalibacillus_haloalkaliphilus
Alkalibacter_saccharofermentans
Alkalibacterium_gilvum
Alkalibacterium_kapii
Alkalibacterium_olivapovliticus
Alkalibacterium_pelagium
Alkalibacterium_putridalgicola
Alkalibacterium_subtropicum
Alkalibacterium_thalassium
Alkalibaculum_bacchi
Alkalicoccus_halolimnae
Alkalicoccus_saliphilus
Alkaliflexus_imshenetskii
Alkalilimnicola_ehrlichii
Alkalimonas_amylolytica
Alkaliphilus_metalliredigens
Alkaliphilus_oremlandii
Alkaliphilus_peptidifermentans
Alkaliphilus_transvaalensis
Alkalispirillum_mobile
Alkalispirochaeta_alkalica
Alkalispirochaeta_americana
Alkalispirochaeta_odontotermitis
Alkalispirochaeta_sphaeroplastigenens
Alkalitalea_saponilacus
Alkanindiges_illinoisensis
Allisonella_histaminiformans
Allium_fistulosum_carlavirus
Alloactinosynnema_album
Alloactinosynnema_iranicum
Alloascoidea_hylecoeti
Allobaculum_stercoricanis
Allochromatium_vinosum
Allochromatium_warmingii
Allodiplogaster_sudhausi
Allofrancisella_guangzhouensis
Allofrancisella_inopinata
Allofustis_seminis
Alloiococcus_otitis
Allokutzneria_albata
Allomyces_macrogynus
Allonocardiopsis_opalescens
Alloprevotella_rava
Alloprevotella_tannerae
Allosalinactinospora_lopnorensis
Alloscardovia_criceti
Alloscardovia_macacae
Alloscardovia_omnicolens
Alphacoronavirus_1
Alphacoronavirus_Bat_CoV_P.kuhlii_Italy_206645_41_2011
Alphacoronavirus_Bat_CoV_P.kuhlii_Italy_206679_3_2010
Alphacoronavirus_Bat-CoV_P.kuhlii_Italy_3398-19_2015
Alphacoronavirus_BtMs_AlphaCoV_GS2013
Alphacoronavirus_Eptesicus_fuscus
Alphacoronavirus_Mink_China_1_2016
Alphacoronavirus_Perimyotis_subflavus
Alphacoronavirus_Pip1_Cr_FR_2014
Alphacoronavirus_sp.
Alphacoronavirus_UKRn3
Alphapapillomavirus_4
Alphapapillomavirus_7
Altererythrobacter_aquimixticola
Altererythrobacter_atlanticus
Altererythrobacter_dongtanensis
Altererythrobacter_epoxidivorans
Altererythrobacter_flavus
Altererythrobacter_ishigakiensis
Altererythrobacter_lutipelagi
Altererythrobacter_mangrovi
Altererythrobacter_marensis
Altererythrobacter_namhicola
Altererythrobacter_rigui
Altererythrobacter_troitsensis
Altererythrobacter_xiamenensis
Altererythrobacter_xinjiangensis
Alteribacillus_bidgolensis
Alteribacillus_iranensis
Alteribacillus_persepolensis
Alterileibacterium_massiliense
Alternaria_alternata
Alternaria_arborescens
Alternaria_atra
Alternaria_botybirnavirus_1
Alternaria_brassicae
Alternaria_brassicicola
Alternaria_burnsii
Alternaria_consortialis
Alternaria_gaisen
Alternaria_gansuensis
Alternaria_solani
Alternaria_sp._MG1
Alternaria_tenuissima
Alteromonas_abrolhosensis
Alteromonas_addita
Alteromonas_addita
Alteromonas_aestuariivivens
Alteromonas_australica
Alteromonas_confluentis
Alteromonas_facilis
Alteromonas_flava
Alteromonas_gracilis
Alteromonas_indica
Alteromonas_lipolytica
Alteromonas_macleodii
Alteromonas_marina
Alteromonas_mediterranea
Alteromonas_naphthalenivorans
Alteromonas_oceani
Alteromonas_pelagimontana
Alteromonas_phage_vB_AmaP_AD45_P3
Alteromonas_phage_vB_AmaP_AD45_P4
Alteromonas_phage_vB_AmaP_AD45-P1
Alteromonas_stellipolaris
Alteromonas_stellipolaris
Altibacter_lentus
Alysiella_crassa
Alysiella_filiformis
Amanita_bisporigera
Amanita_brunnescens
Amanita_inopinata
Amanita_jacksonii
Amanita_muscaria
Amanita_phalloides
Amanita_polypyramis
Amanita_pseudoporphyria
Amanita_rubescens
Amanita_thiersii
Amantichitinum_ursilacus
Amauroascus_mutatus
Amauroascus_niger
Ambrosiella_cleistominuta
Ambrosiella_xylebori
Ambrosiozyma_ambrosiae
Ambrosiozyma_kashinagicola
Ambrosiozyma_maleeae__nom._inval._
Ambrosiozyma_monospora
Ambrosiozyma_oregonensis__nom._inval._
Ambrosiozyma_philentoma
Ambrosiozyma_pseudovanderkliftii
Ambrosiozyma_vanderkliftii
Amesia_nigricolor
Aminicella_lysinilytica
Aminiphilus_circumscriptus
Aminivibrio_pyruvatiphilus
Aminobacter_aminovorans
Aminobacterium_colombiense
Aminobacterium_mobile
Aminomonas_paucivorans
Ammonifex_degensii
Ammonifex_thiophilus
Ammoniphilus_oxalaticus
Amnibacterium_kyonggiense
Amniculicola_lignicola
Amorphotheca_resinae
Amorphus_coralli
Ampelomyces_quisqualis
Amphiamblys_sp._WSBS2006
Amphibacillus_jilinensis
Amphibacillus_marinus
Amphibacillus_sediminis
Amphibacillus_xylanus
Amphiplicatus_metriothermophilus
Amphirosellinia_nigrospora
Amphotropic_murine_leukemia_virus
Amphritea_atlantica
Amphritea_balenae
Amphritea_japonica
Amsacta_moorei_entomopoxvirus
Amycolatopsis_acidiphila
Amycolatopsis_alba
Amycolatopsis_albispora
Amycolatopsis_antarctica
Amycolatopsis_australiensis
Amycolatopsis_azurea
Amycolatopsis_balhimycina
Amycolatopsis_bartoniae
Amycolatopsis_benzoatilytica
Amycolatopsis_cihanbeyliensis
Amycolatopsis_circi
Amycolatopsis_coloradensis
Amycolatopsis_decaplanina
Amycolatopsis_eurytherma
Amycolatopsis_eurytherma
Amycolatopsis_halophila
Amycolatopsis_japonica
Amycolatopsis_jejuensis
Amycolatopsis_kentuckyensis
Amycolatopsis_keratiniphila
Amycolatopsis_lexingtonensis
Amycolatopsis_lurida
Amycolatopsis_marina
Amycolatopsis_mediterranei
Amycolatopsis_methanolica
Amycolatopsis_nigrescens
Amycolatopsis_niigatensis
Amycolatopsis_orientalis
Amycolatopsis_palatopharyngis
Amycolatopsis_panacis
Amycolatopsis_pretoriensis
Amycolatopsis_regifaucium
Amycolatopsis_rhizosphaerae
Amycolatopsis_rifamycinica
Amycolatopsis_ruanii
Amycolatopsis_rubida
Amycolatopsis_saalfeldensis
Amycolatopsis_sacchari
Amycolatopsis_sulphurea
Amycolatopsis_taiwanensis
Amycolatopsis_thailandensis
Amycolatopsis_thermalba
Amycolatopsis_thermoflava
Amycolatopsis_thermoflava
Amycolatopsis_tolypomycina
Amycolatopsis_vancoresmycina
Amycolatopsis_vastitatis
Amycolatopsis_xylanica
Amylibacter_cionae
Amylibacter_kogurei
Amylostereum_areolatum
Anabaena_cylindrica
Anabaenopsis_circularis
Anaeroarcus_burkinensis
Anaerobacillus_alkalidiazotrophicus
Anaerobacillus_alkalilacustris
Anaerobacillus_arseniciselenatis
Anaerobacillus_isosaccharinicus
Anaerobacillus_macyae
Anaerobacterium_chartisolvens
Anaerobiospirillum_succiniciproducens
Anaerobiospirillum_thomasii
Anaerobium_acetethylicum
Anaerobranca_californiensis
Anaerobranca_gottschalkii
Anaerobutyricum_hallii
Anaerococcus_hydrogenalis
Anaerococcus_lactolyticus
Anaerococcus_mediterraneensis
Anaerococcus_nagyae
Anaerococcus_obesiensis
Anaerococcus_octavius
Anaerococcus_pacaensis
Anaerococcus_prevotii
Anaerococcus_provencensis
Anaerococcus_rubeinfantis
Anaerococcus_senegalensis
Anaerococcus_tetradius
Anaerococcus_vaginalis
Anaerocolumna_aminovalerica
Anaerocolumna_jejuensis
Anaerocolumna_xylanovorans
Anaerofustis_stercorihominis
Anaeroglobus_geminatus
Anaerolactibacter_massiliensis
Anaerolinea_thermolimosa
Anaerolinea_thermophila
Anaeromassilibacillus_senegalensis
Anaeromicrobium_sediminis
Anaeromusa_acidaminophila
Anaeromyces_robustus
Anaeromyxobacter_dehalogenans
Anaerophaga_thermohalophila
Anaeroplasma_bactoclasticum
Anaerorhabdus_furcosa
Anaerosalibacter_massiliensis
Anaerosphaera_aminiphila
Anaerospora_hongkongensis
Anaerosporobacter_mobilis
Anaerosporomusa_subterranea
Anaerostipes_caccae
Anaerostipes_hadrus
Anaerostipes_rhamnosivorans
Anaerotignum_lactatifermentans
Anaerotignum_neopropionicum
Anaerotignum_propionicum
Anaerotruncus_colihominis
Anaerotruncus_massiliensis
Anaerotruncus_rubiinfantis
Anaerovibrio_lipolyticus
Anaerovirgula_multivorans
Anaerovorax_odorimutans
Anaplasma_centrale
Anaplasma_marginale
Anaplasma_ovis
Anaplasma_phagocytophilum
Ancrocorticia_populi
Ancylobacter_aquaticus
Ancylobacter_rudongensis
Ancylomarina_subtilis
Ancylostoma_caninum
Ancylostoma_ceylanicum
Ancylostoma_duodenale
Anditalea_andensis
Andreesenia_angusta
Andreprevotia_chitinilytica
Andreprevotia_lacus
Anelloviridae_sp.
Anellovirus_cya_2019
Aneurinibacillus_aneurinilyticus
Aneurinibacillus_danicus
Aneurinibacillus_migulanus
Aneurinibacillus_soli
Aneurinibacillus_terranovensis
Aneurinibacillus_thermoaerophilus
Aneurinibacillus_tyrosinisolvens
Angelakisella_massiliensis
Angiostrongylus_cantonensis
Angiostrongylus_costaricensis
Angomonas_deanei
Angomonas_desouzai
Anguillid_herpesvirus_1
Anisakis_simplex
Anlong_Ms_bat_coronavirus
Anncaliia_algerae
Annulohypoxylon_stygium
Annulohypoxylon_truncatum
Anoxybacillus_amylolyticus
Anoxybacillus_ayderensis
Anoxybacillus_flavithermus
Anoxybacillus_geothermalis
Anoxybacillus_gonensis
Anoxybacillus_kamchatkensis
Anoxybacillus_mongoliensis
Anoxybacillus_phage_A403
Anoxybacillus_pushchinoensis
Anoxybacillus_suryakundensis
Anoxybacillus_tepidamans
Anoxybacillus_thermarum
Anoxybacillus_vitaminiphilus
Anoxybacter_fermentans
Anseongella_ginsenosidimutans
Antarcticibacterium_flavum
Antarctobacter_heliothermus
Antarctomyces_pellizariae
Anthracocystis_flocculosa
Anthracocystis_panici-leucophaei
Antonospora_locustae
Antricoccus_suffuscus
Antrodiella_citrinella
Antwerp_rhinovirus_98_99
Aotearoamyces_nothofagi
Aphanomyces_astaci
Aphanomyces_euteiches
Aphanomyces_invadans
Aphanomyces_stellatus
Aphanothece_hegewaldii
Aphanothece_minutissima
Aphanothece_sacrum
Aphid_lethal_paralysis_virus
Aphis_citricidus_bunyavirus
Apibacter_adventoris
Apibacter_mensalis
Apibacter_muscae
Apiotrichum_akiyoshidainum
Apiotrichum_brassicae
Apiotrichum_domesticum
Apiotrichum_gamsii
Apiotrichum_gracile
Apiotrichum_laibachii
Apiotrichum_montevideense
Apiotrichum_mycotoxinovorans
Apiotrichum_porosum
Apiotrichum_veenhuisii
Apis_mellifera_filamentous_virus
Apis_mellifera_virus_1
Aplosporella_prunicola
Apodemus_peninsulae_coronavirus
Apophysomyces_elegans
Apophysomyces_ossiformis
Apophysomyces_sp._BC1015
Apophysomyces_sp._BC1021
Apophysomyces_sp._BC1034
Apophysomyces_trapeziformis
Apophysomyces_variabilis
Apple_chlorotic_leaf_spot_virus
Apple_green_crinkle_associated_virus
Apple_hammerhead_viroid
Apple_hammerhead_viroid_like_circular_RNA
Apple_hammerhead_viroid_like_circular_RNA
Apple_hammerhead_viroid_like_RNA
Apple_hammerhead_viroid-like_circular_RNA
Apple_hammerhead_viroid-like_circular_RNA
Apple_necrotic_mosaic_virus
Apple_rubbery_wood_virus_1
Apple_stem_grooving_virus
Apple_stem_pitting_virus
Apricot_latent_virus
Aquabacter_cavernae
Aquabacter_spiritensis
Aquabacterium_commune
Aquabacterium_olei
Aquabacterium_parvum
Aquabacterium_pictum
Aquabacterium_tepidiphilum
Aquamicrobium_aerolatum
Aquamicrobium_defluvii
Aquamicrobium_phage_P14
Aquanectria_penicillioides
Aquaspirillum_serpens
Aquibacillus_halophilus
Aquicella_lusitana
Aquicella_siphonis
Aquicoccus_porphyridii
Aquidulcibacter_paucihalophilus
Aquifex_aeolicus
Aquiflexum_balticum
Aquimarina_agarilytica
Aquimarina_agarivorans
Aquimarina_aggregata
Aquimarina_algiphila
Aquimarina_amphilecti
Aquimarina_atlantica
Aquimarina_brevivitae
Aquimarina_intermedia
Aquimarina_latercula
Aquimarina_longa
Aquimarina_macrocephali
Aquimarina_megaterium
Aquimarina_muelleri
Aquimarina_pacifica
Aquimarina_sediminis
Aquimarina_spongiae
Aquimixticola_soesokkakensis
Aquimonas_voraii
Aquincola_tertiaricarbonis
Aquisalibacillus_elongatus
Aquisalimonas_asiatica
Aquisphaera_giovannonii
Aquitalea_magnusonii
Aquitalea_pelogenes
Arabia_massiliensis
Arachidicoccus_ginsenosidivorans
Arachidicoccus_rhizosphaerae
Arachnopeziza_araneosa
Arboricoccus_pini
Arcanobacterium_haemolyticum
Arcanobacterium_ihumii
Arcanobacterium_phocae
Arcanobacterium_urinimassiliense
Archaeal_BJ1_virus
Archaeoglobus_fulgidus
Archaeoglobus_profundus
Archaeoglobus_sulfaticallidus
Archaeoglobus_veneficus
Archangium_gephyra
Archangium_violaceum
Arcicella_aurantiaca
Arcobacter_anaerophilus
Arcobacter_aquimarinus
Arcobacter_bivalviorum
Arcobacter_butzleri
Arcobacter_canalis
Arcobacter_cibarius
Arcobacter_cloacae
Arcobacter_cryaerophilus
Arcobacter_defluvii
Arcobacter_ebronensis
Arcobacter_ellisii
Arcobacter_halophilus
Arcobacter_lanthieri
Arcobacter_lekithochrous
Arcobacter_marinus
Arcobacter_molluscorum
Arcobacter_mytili
Arcobacter_nitrofigilis
Arcobacter_pacificus
Arcobacter_porcinus
Arcobacter_skirrowii
Arcobacter_suis
Arcobacter_thereius
Arcobacter_trophiarum
Arcobacter_venerupis
Arcticibacter_eurypsychrophilus
Arcticibacter_pallidicorallinus
Arcticibacter_svalbardensis
Arcticibacterium_luteifluviistationis
Ardenticatena_maritima
Arenibacter_algicola
Arenibacter_catalasegens
Arenibacter_certesii
Arenibacter_echinorum
Arenibacter_hampyeongensis
Arenibacter_latericius
Arenibacter_nanhaiticus
Arenibacter_palladensis
Arenibacter_troitsensis
Arenicella_xantha
Arenimonas_caeni
Arenimonas_composti
Arenimonas_daejeonensis
Arenimonas_donghaensis
Arenimonas_malthae
Arenimonas_metalli
Arenimonas_oryziterrae
Arenitalea_lutea
Arhodomonas_aquaeolei
Armadillidium_vulgare_iridescent_virus
Armillaria_borealis
Armillaria_cepistipes
Armillaria_fuscipes
Armillaria_gallica
Armillaria_ostoyae
Armillaria_solidipes
Aromatoleum_aromaticum
Arsenicibacter_rosenii
Arsenicicoccus_bolidensis
Arsenicitalea_aurantiaca
Arsenophonus_endosymbiont_of_Aleurodicus_dispersus
Arsenophonus_endosymbiont_of_Aleurodicus_floccissimus
Arsenophonus_endosymbiont_of_Bemisia_tabaci
Arsenophonus_endosymbiont_of_Nilaparvata_lugens
Arsenophonus_nasoniae
Arsukibacterium_ikkense
Artemisia_carvifolia_potyvirus
Arthonia_radiata
Arthrinium_malaysianum
Arthrinium_phaeospermum
Arthrinium_sp._KUC21332
Arthrobacter_agilis
Arthrobacter_alpinus
Arthrobacter_castelli
Arthrobacter_citreus
Arthrobacter_crystallopoietes
Arthrobacter_cupressi
Arthrobacter_echini
Arthrobacter_enclensis
Arthrobacter_gandavensis
Arthrobacter_glacialis
Arthrobacter_globiformis
Arthrobacter_humicola
Arthrobacter_koreensis
Arthrobacter_livingstonensis
Arthrobacter_luteolus
Arthrobacter_nitrophenolicus
Arthrobacter_oryzae
Arthrobacter_phage_Abba
Arthrobacter_phage_Abidatro
Arthrobacter_phage_Andrew
Arthrobacter_phage_Arcadia
Arthrobacter_phage_Auxilium
Arthrobacter_phage_Beagle
Arthrobacter_phage_BossLady
Arthrobacter_phage_Breylor17
Arthrobacter_phage_Bridgette
Arthrobacter_phage_Bumble
Arthrobacter_phage_CaptnMurica
Arthrobacter_phage_Caterpillar
Arthrobacter_phage_Cheesy
Arthrobacter_phage_Circum
Arthrobacter_phage_Colucci
Arthrobacter_phage_Correa
Arthrobacter_phage_Edmundo
Arthrobacter_phage_Eileen
Arthrobacter_phage_Elesar
Arthrobacter_phage_Elezi
Arthrobacter_phage_Faja
Arthrobacter_phage_Galaxy
Arthrobacter_phage_Giantsbane
Arthrobacter_phage_Gordon
Arthrobacter_phage_Grekaycon
Arthrobacter_phage_Heisenberger
Arthrobacter_phage_Hestia
Arthrobacter_phage_Ingrid
Arthrobacter_phage_Isolde
Arthrobacter_phage_JEGGS
Arthrobacter_phage_Judy
Arthrobacter_phage_KeaneyLin
Arthrobacter_phage_Kumotta
Arthrobacter_phage_Laroye
Arthrobacter_phage_Leona
Arthrobacter_phage_LiSara
Arthrobacter_phage_London
Arthrobacter_phage_Maja
Arthrobacter_phage_Makai
Arthrobacter_phage_MargaretKali
Arthrobacter_phage_Martha
Arthrobacter_phage_MediumFry
Arthrobacter_phage_Mendel
Arthrobacter_phage_Mimi
Arthrobacter_phage_Molivia
Arthrobacter_phage_Mudcat
Arthrobacter_phage_Nandita
Arthrobacter_phage_NapoleonB
Arthrobacter_phage_Nightmare
Arthrobacter_phage_Niktson
Arthrobacter_phage_Odyssey395
Arthrobacter_phage_Paella
Arthrobacter_phage_Phives
Arthrobacter_phage_PrincessTrina
Arthrobacter_phage_Racecar
Arthrobacter_phage_Richie
Arthrobacter_phage_Ryan
Arthrobacter_phage_Salgado
Arthrobacter_phage_Seahorse
Arthrobacter_phage_Shepard
Arthrobacter_phage_Shoya
Arthrobacter_phage_Shrooms
Arthrobacter_phage_Sporto
Arthrobacter_phage_Synepsis
Arthrobacter_phage_TaeYoung
Arthrobacter_phage_Tank
Arthrobacter_phage_Tatanka
Arthrobacter_phage_Teacup
Arthrobacter_phage_Tenno
Arthrobacter_phage_Tribby
Arthrobacter_phage_Truckee
Arthrobacter_phage_Tweety19
Arthrobacter_phage_Vibaki
Arthrobacter_phage_Wheelbite
Arthrobacter_phage_Wilde
Arthrobacter_phage_Xenomorph
Arthrobacter_phage_Yang
Arthrobacter_pityocampae
Arthrobacter_psychrochitiniphilus
Arthrobacter_psychrolactophilus
Arthrobacter_rhombi
Arthrobacter_ruber
Arthrobacter_silvisoli
Arthrobacter_subterraneus
Arthrobacter_woluwensis
Arthrobotrys_entomopaga
Arthrobotrys_flagrans
Arthrocladium_fulminans
Arthroderma_uncinatum
Arthrospira_platensis
Articulospora_tetracladia
Asaccharobacter_celatus
Asaccharospora_irregularis
Asaia_astilbis
Asaia_bogorensis
Asaia_platycodi
Asaia_prunellae
Asanoa_ferruginea
Asanoa_hainanensis
Asanoa_ishikariensis
Ascaris_lumbricoides
Ascaris_suum
Ascidiaceihabitans_donghaensis
Ascobolus_immersus
Ascochyta_fabae
Ascochyta_koolunga
Ascochyta_lentis
Ascochyta_rabiei
Ascochyta_viciae
Ascochyta_viciae-villosae
Ascocoryne_sarcoides
Ascodesmis_nigricans
Ascogregarina_taiwanensis
Ascoidea_asiatica
Ascoidea_rubescens
Ascosphaera_apis
Asian_prunus_virus_2
Aspergillus_aculeatinus
Aspergillus_aculeatus
Aspergillus_aff._floccosus_IMV_01167
Aspergillus_alliaceus
Aspergillus_amoenus
Aspergillus_arachidicola
Aspergillus_avenaceus
Aspergillus_awamori
Aspergillus_bertholletiae
Aspergillus_bombycis
Aspergillus_brasiliensis
Aspergillus_brunneoviolaceus
Aspergillus_burnettii
Aspergillus_caelatus
Aspergillus_calidoustus
Aspergillus_campestris
Aspergillus_candidus
Aspergillus_carbonarius
Aspergillus_cejpii
Aspergillus_chevalieri
Aspergillus_clavatus
Aspergillus_coremiiformis
Aspergillus_costaricensis
Aspergillus_cristatus
Aspergillus_elegans
Aspergillus_ellipticus
Aspergillus_eucalypticola
Aspergillus_felis
Aspergillus_fijiensis
Aspergillus_fischeri
Aspergillus_flavus
Aspergillus_floridensis
Aspergillus_fumigatiaffinis
Aspergillus_fumigatus
Aspergillus_fumigatus
Aspergillus_fumigatus_botourmiavirus_1
Aspergillus_fumigatus_narnavirus_2
Aspergillus_fumigatus_partitivirus_1
Aspergillus_fumigatus_polymycovirus_1
Aspergillus_fumigatus_RNA_virus_1
Aspergillus_fumigatus_tetramycovirus_1
Aspergillus_glaucus
Aspergillus_hancockii
Aspergillus_heteromorphus
Aspergillus_hiratsukae
Aspergillus_homomorphus
Aspergillus_ibericus
Aspergillus_incahuasiensis
Aspergillus_indologenus
Aspergillus_japonicus
Aspergillus_latus
Aspergillus_lentulus
Aspergillus_leporis
Aspergillus_luchuensis
Aspergillus_melleus
Aspergillus_minisclerotigenes
Aspergillus_mulundensis
Aspergillus_nanangensis
Aspergillus_neoellipticus
Aspergillus_neoellipticus
Aspergillus_neoniger
Aspergillus_nidulans
Aspergillus_niger
Aspergillus_nomiae
Aspergillus_novofumigatus
Aspergillus_novoparasiticus
Aspergillus_ochraceoroseus
Aspergillus_ochraceus
Aspergillus_oerlinghausenensis
Aspergillus_olivimuriae
Aspergillus_oryzae
Aspergillus_parasiticus
Aspergillus_persii
Aspergillus_phoenicis
Aspergillus_piperis
Aspergillus_pseudocaelatus
Aspergillus_pseudonomiae
Aspergillus_pseudotamarii
Aspergillus_pseudoterreus
Aspergillus_pseudoviridinutans_botourmiavirus_1
Aspergillus_puulaauensis
Aspergillus_quadrilineatus
Aspergillus_rambellii
Aspergillus_ruber
Aspergillus_saccharolyticus
Aspergillus_sclerotialis
Aspergillus_sclerotiicarbonarius
Aspergillus_sclerotioniger
Aspergillus_sclerotiorum
Aspergillus_sergii
Aspergillus_sojae
Aspergillus_sp._2663
Aspergillus_sp._A31
Aspergillus_sp._ATCC_12892
Aspergillus_sp._HF37
Aspergillus_sp._MA_6037
Aspergillus_sp._MA_6041
Aspergillus_sp._Z5
Aspergillus_spinulosporus
Aspergillus_steynii
Aspergillus_sydowii
Aspergillus_taichungensis
Aspergillus_tamarii
Aspergillus_tanneri
Aspergillus_terreus
Aspergillus_thermomutatus
Aspergillus_transmontanensis
Aspergillus_tritici
Aspergillus_tubingensis
Aspergillus_turcosus
Aspergillus_udagawae
Aspergillus_unguis
Aspergillus_ustus
Aspergillus_uvarum
Aspergillus_vadensis
Aspergillus_versicolor
Aspergillus_violaceofuscus
Aspergillus_viridinutans
Aspergillus_welwitschiae
Aspergillus_wentii
Aspergillus_westerdijkiae
Asterionella_formosa
Asterionellopsis_glacialis
Asticcacaulis_benevestitus
Asticcacaulis_biprosthecium
Asticcacaulis_excentricus
Asticcacaulis_taihuensis
Astraeus_odoratus
Astrammina_rara
Astroviridae_sp.
Astrovirus_swine_PoAstV17_4_Canada_2006
Astrovirus_wild_boar_WBAstV-1_2011_HUN
Ateline_alphaherpesvirus_1
Athelia_rolfsii
Athelia_sp._TMB
Atkinsonella_hypoxylon
Atkinsonella_texensis
Atlantibacter_hermannii
Atlantibacter_subterranea
Atopobacter_phocae
Atopobium_deltae
Atopobium_fossor
Atopobium_minutum
Atopobium_parvulum
Atopobium_rimae
Atopobium_vaginae
Atopococcus_tabaci
Atopostipes_suicloacalis
Atriophallophorus_winterbourni
Aulographum_hederae
Aulosira_laxa
Aurantimicrobium_minutum
Aurantimonas_coralicida
Aurantimonas_manganoxydans
Aurantimonas_phage_AmM-1
Auraticoccus_monumenti
Aureibacillus_halotolerans
Aureicoccus_marinus
Aureimonas_altamirensis
Aureimonas_flava
Aureimonas_frigidaquae
Aureimonas_jatrophae
Aureimonas_phyllosphaerae
Aureimonas_ureilytica
Aureitalea_marina
Aureobasidium_melanogenum
Aureobasidium_namibiae
Aureobasidium_pullulans
Aureobasidium_sp._FSWF8-4
Aureobasidium_sp._P6
Aureobasidium_subglaciale
Aureococcus_anophagefferens_virus
Auricoccus_indicus
Auricoccus_indicus
Auricularia_auricula-judae
Auricularia_cornea
Auricularia_heimuer
Auricularia_polytricha
Auricularia_subglabra
Auriculariopsis_ampla
Auritidibacter_ignavus
Austropuccinia_psidii
Austwickia_chelonae
Autographa_californica_multiple_nucleopolyhedrovirus
Autographa_californica_nucleopolyhedrovirus
Auxenochlorella_protothecoides
Auxenochlorella_pyrenoidosa
Aveparvovirus_sp.
Avian_carcinoma_Mill_Hill_virus_2
Avian_carcinoma_virus
Avian_coronavirus
Avian_endogenous_retrovirus_EAV_HP
Avian_endogenous_retrovirus_EAV_HP
Avian_endogenous_retrovirus_EAV-HP
Avian_endogenous_retrovirus_EAV-HP
Avian_leukosis_virus
Avian_leukosis_virus_RSA
Avian_metapneumovirus_type_C
Avian_myeloblastosis_associated_virus_1_2
Avian_myeloblastosis_associated_virus_type_2
Avian_orthoavulavirus_1
Avian_sarcoma_virus_16
Avibacterium_avium
Avibacterium_endocarditidis
Avibacterium_gallinarum
Avibacterium_paragallinarum
Avibacterium_volantium
Azoarcus_communis
Azoarcus_indigens
Azoarcus_olearius
Azoarcus_toluclasticus
Azoarcus_tolulyticus
Azohydromonas_australica
Azohydromonas_lata
Azomonas_agilis
Azonexus_fungiphilus
Azonexus_hydrophilus
Azorhizobium_caulinodans
Azorhizobium_doebereinerae
Azospira_oryzae
Azospirillum_brasilense
Azospirillum_doebereinerae
Azospirillum_halopraeferens
Azospirillum_humicireducens
Azospirillum_lipoferum
Azospirillum_oryzae
Azospirillum_palustre
Azospirillum_thiophilum
Azotobacter_beijerinckii
Azotobacter_chroococcum
Azotobacter_salinestris
Azotobacter_vinelandii
Azovibrio_restrictus
Babesia_bigemina
Babesia_bovis
Babesia_divergens
Babesia_microti
Babesia_ovata
Babesia_sp._Xinjiang
Babjeviella_inositovora
Bacillariophyta_sp.
Bacilliculturomica_massiliensis
Bacillus_abyssalis
Bacillus_acanthi
Bacillus_acidiceler
Bacillus_acidicola
Bacillus_acidiproducens
Bacillus_aciditolerans
Bacillus_aerophilus
Bacillus_aidingensis
Bacillus_akibai
Bacillus_albus
Bacillus_alcalophilus
Bacillus_alkalinitrilicus
Bacillus_alkalitelluris
Bacillus_altitudinis
Bacillus_alveayuensis
Bacillus_amyloliquefaciens
Bacillus_andreraoultii
Bacillus_anthracis
Bacillus_aquimaris
Bacillus_aryabhattai
Bacillus_asahii
Bacillus_atrophaeus
Bacillus_aurantiacus
Bacillus_australimaris
Bacillus_azotoformans
Bacillus_badius
Bacillus_bataviensis
Bacillus_beveridgei
Bacillus_bingmayongensis
Bacillus_bogoriensis
Bacillus_bombysepticus
Bacillus_boroniphilus
Bacillus_butanolivorans
Bacillus_cabrialesii
Bacillus_caldolyticus
Bacillus_camelliae
Bacillus_campisalis
Bacillus_canaveralius
Bacillus_caseinilyticus
Bacillus_cavernae
Bacillus_cecembensis
Bacillus_cellulosilyticus
Bacillus_cereus
Bacillus_chagannorensis
Bacillus_ciccensis
Bacillus_ciccensis
Bacillus_cihuensis
Bacillus_circulans
Bacillus_clarkii
Bacillus_clarkii
Bacillus_clausii
Bacillus_coagulans
Bacillus_coahuilensis
Bacillus_cohnii
Bacillus_cucumis
Bacillus_cytotoxicus
Bacillus_dakarensis
Bacillus_daliensis
Bacillus_depressus
Bacillus_deserti
Bacillus_dielmoensis
Bacillus_drentensis
Bacillus_eiseniae
Bacillus_enclensis
Bacillus_endophyticus
Bacillus_endozanthoxylicus
Bacillus_farraginis
Bacillus_fastidiosus
Bacillus_filamentosus
Bacillus_firmus
Bacillus_flexus
Bacillus_foraminis
Bacillus_fordii
Bacillus_fortis
Bacillus_freudenreichii
Bacillus_fumarioli
Bacillus_funiculus
Bacillus_gaemokensis
Bacillus_galactosidilyticus
Bacillus_gibsonii
Bacillus_ginsengihumi
Bacillus_glennii
Bacillus_glycinifermentans
Bacillus_gobiensis
Bacillus_gottheilii
Bacillus_halmapalus
Bacillus_halodurans
Bacillus_halodurans
Bacillus_halosaccharovorans
Bacillus_halotolerans
Bacillus_haynesii
Bacillus_hemicellulosilyticus
Bacillus_hisashii
Bacillus_horikoshii
Bacillus_horneckiae
Bacillus_humi
Bacillus_hwajinpoensis
Bacillus_indicus
Bacillus_infantis
Bacillus_intestinalis
Bacillus_jeddahensis
Bacillus_jeotgali
Bacillus_kochii
Bacillus_koreensis
Bacillus_korlensis
Bacillus_kribbensis
Bacillus_krulwichiae
Bacillus_kwashiorkori
Bacillus_kyonggiensis
Bacillus_lehensis
Bacillus_lentus
Bacillus_licheniformis
Bacillus_ligniniphilus
Bacillus_litoralis
Bacillus_loiseleuriae
Bacillus_lonarensis
Bacillus_luciferensis
Bacillus_luti
Bacillus_manliponensis
Bacillus_mannanilyticus
Bacillus_marasmi
Bacillus_marinisedimentorum
Bacillus_marisflavi
Bacillus_marmarensis
Bacillus_massiliglaciei
Bacillus_massilioanorexius
Bacillus_massiliogabonensis
Bacillus_massiliogorillae
Bacillus_massilionigeriensis
Bacillus_massiliosenegalensis
Bacillus_mediterraneensis
Bacillus_megaterium
Bacillus_mesonae
Bacillus_mesophilum
Bacillus_methanolicus
Bacillus_mobilis
Bacillus_mojavensis
Bacillus_muralis
Bacillus_mycoides
Bacillus_nakamurai
Bacillus_nanhaiisediminis
Bacillus_ndiopicus
Bacillus_nealsonii
Bacillus_niacini
Bacillus_niameyensis
Bacillus_nitratireducens
Bacillus_notoginsengisoli
Bacillus_novalis
Bacillus_obstructivus
Bacillus_oceanisediminis
Bacillus_okhensis
Bacillus_okuhidensis
Bacillus_okuhidensis
Bacillus_oleivorans
Bacillus_oleronius
Bacillus_onubensis
Bacillus_oryziterrae
Bacillus_oshimensis
Bacillus_pacificus
Bacillus_panaciterrae
Bacillus_paralicheniformis
Bacillus_paramycoides
Bacillus_paranthracis
Bacillus_patagoniensis
Bacillus_persicus
Bacillus_phage_000TH008
Bacillus_phage_000TH009
Bacillus_phage_000TH010
Bacillus_phage_056SW001B
Bacillus_phage_1_ICo_2020
Bacillus_phage_11143
Bacillus_phage_Anthony
Bacillus_phage_AP631
Bacillus_phage_AR9
Bacillus_phage_BceA1
Bacillus_phage_BCJA1c
Bacillus_phage_BCP8-2
Bacillus_phage_Bobb
Bacillus_phage_Bolokhovo
Bacillus_phage_BSP10
Bacillus_phage_BSP9
Bacillus_phage_BSTP3
Bacillus_phage_BSTP4
Bacillus_phage_BSTP6
Bacillus_phage_BtCS33
Bacillus_phage_BtiUFT6.51_F
Bacillus_phage_BVE2
Bacillus_phage_CAM003
Bacillus_phage_Carmel_SA
Bacillus_phage_Cherry
Bacillus_phage_Deep_Blue
Bacillus_phage_Evoli
Bacillus_phage_F16Ba
Bacillus_phage_Fah
Bacillus_phage_Gamma
Bacillus_phage_Gamma_isolate_d_Herelle
Bacillus_phage_Gp
Bacillus_phage_Grass
Bacillus_phage_Gxv1
Bacillus_phage_Hoody_T
Bacillus_phage_Hyb1phi3Ts_SPbeta
Bacillus_phage_Hyb2phi3Ts_SPbeta
Bacillus_phage_Hyb3phi3Ts_SPbeta
Bacillus_phage_Hybphi3Ts
Bacillus_phage_J5a
Bacillus_phage_Janet
Bacillus_phage_JBP901
Bacillus_phage_Kirov
Bacillus_phage_Leo2
Bacillus_phage_Maceta
Bacillus_phage_Mater
Bacillus_phage_Mgbh1
Bacillus_phage_Moonbeam
Bacillus_phage_Negev_SA
Bacillus_phage_PBC2
Bacillus_phage_PfEFR-4
Bacillus_phage_PfEFR-5
Bacillus_phage_PfIS075
Bacillus_phage_PfNC7401
Bacillus_phage_phi3T
Bacillus_phage_phi3Ts
Bacillus_phage_phi4J1
[truncated: 21,466 more rows]

## Sheet: Table S2
Table S2. Summary of the clinical data and pathogen detection results of the 147 patients enrolled in this study
								Quality Control of plasma mNGS testing_DNA workflow			Quality Control of plasma mNGS testing_RNA workflow			plasma mNGS testing result		Clinical relevance of orgnisms		Test diagnostic performance	Clinical Impact of plasma mNGS Testing		Conventional testing results				Treatment		Outcome
patient ID	Gender	Age(year)	Underlying medical condition	Empirical antibiotic therapy prior to mNGS testing	Immunocompromised	Ordering provider	The indication for mNGS test	Total number of reads (n)	Ratio of human reads (%)	Internal control reads (UMSI_n)	Total number of reads (n)	Ratio of human reads (%)	Internal control reads (UMSI_n)	Identified and reported orgnisms	SMRN value	Clinical relevance	Justification	Test diagnostic performance	Type of clinical impact	Justification	Blood culture	Blood PCR and serology(List only methods with positive results)	Microbiological test Results for other sample types(List only methods with positive results)	Final diagnosis	pre- mNGS test	post- mNGS test	Outcomes
P1	Male	43	Cardiovascular diseases	Yes	No	cardiovascular surgery	Fever of unknown origin	27385469	91.3	U129_327891	19910807	5.5	U62_57576	Human parvovirus b19	708	Irrelevant	No known associated infectious clinical manifestation	False positive	No impact	Redundant information, antibiotics and clinical plan were not changed	Negative	Human parvovirus b19	Negative	Unknown	Vancomycin; Fosfomycin	Vancomycin; Fosfomycin	improved and discharged
P2	Female	4	Organ dysfunction	No	No	Pediatrics Department	Suspected abdominal infection	23844185	91.4	U208_74909	22370227	20.4	U66_39491	Pseudomonas aeruginosa	1103	Irrelevant	No known clinical significance of this organism, treating team administered hepatoprotective and choleretic treatment with patient improvement	False positive	No impact	No relevant pathogen (considered contamination)	Negative	Negative	Not performed	Toxic metabolic	hepatoprotective and choleretic treatment	hepatoprotective and choleretic treatment	improved and discharged
P3	Female	53	No underlying medical condition	Yes	No	Department of Infectious Diseases	Suspected pulmonary infection	31793148	95	U140_520888	18088523	3.6	U69_43704	Chlamydia psittaci	39	Relevant	Received targeted therapy and improved	True positive	Positive impact	Enabled new diagnosis of infection and initiation of targeted therapy	Negative	Negative	Negative	Chlamydia Infection	Meropenem	Tigecycline	improved and discharged
P4	Male	69	No underlying medical condition	Yes	No	Emergency Department	Abscess	27031943	95.1	U135_1182143	17099388	8.8	U9_636320	Staphylococcus aureus	47	Relevant	Staphylococcus aureus confirmed on serm PCR,targeted therapy with improvement	True positive	Positive impact	Enabled earlier diagnosis than conventional methods and initiation of targeted therapy	Negative	Negative	Pus culture：Staphylococcus aureus	Bacterial infection	Linezolid;Meropenem	Moxifloxacin; Linezolid	improved and discharged
														Epstein-Barr virus	12	Irrelevant	Clincial team did not think was contributing to infection and received no targeted therapy
P5	Male	56	Hematological(Leukemia without HSCT)	Yes	Yes	Department of Hematology	Fever of unknown origin	31736332	91.4	U136_27445	20768405	14.2	U25_76207	Klebsiella pneumoniae	2272	Relevant	Klebsiella pneumoniae identified on blood culture and treated with clinical improvement	True positive	Positive impact	Enabled earlier diagnosis than conventional methods and initiation of targeted therapy	Klebsiella pneumoniae	Not performed	Not performed	Bacterial infection	Ceftazidime;tigecycline; caspofungin	imipenem, caspofungin	improved and discharged
														Helicobacter pylori	13	Irrelevant	Candida albicans identified on Sputum culture and Sputum mNGS,treated with antifungal drugs
P6	Female	27	Autoimmune disease	No	Yes	Department of Hematology	Fever of unknown origin	30308992	92	U148_69401	21986735	3.6	U47_40536	Negative				True negative	Positive impact	Enabled exclusion of Infection and initiation of non-infectious therapy(treating team decided non-infectious etiology and the patient was eventually diagnosed with aplastic anemia)	Negative	Negative	Negative	Autoimmune	Symptomatic treatment without antibiotics	Symptomatic treatment without antibiotics	improved and discharged
P7	Male	64	Organ dysfunction	Yes	No	Nephrology Center	Pleural effusion, exclusion of pleural infection	31601671	91.6	U157_22766	21557214	3.1	U56_11918	Negative				True negative	Positive impact	Enabled exclusion of Infection and initiation of non-infectious therapy(treating team decided non-infectious etiology and patient improved with hormone drugs)	Negative	Not performed	Not performed	Toxic metabolic	sulfamethoxazole complex(SMZco)	Symptomatic treatment without antibiotics	improved and discharged
P8	Male	11	Solid-organ transplant	Yes	Yes	Integrated Care Unit (ICU)	Monitoring infectious agents after heart transplantation	27745295	92.3	U214_335404	23858359	16	U23_83520	Epstein-Barr virus	22	Relevant	EBV verified on serm PCR	True positive	No impact	Redundant information, antibiotics and clinical plan were not changed	Negative	EBV	Sputum culture：Acinetobacter baumannii	Bacterial infection	ceftazidime avibactam; tigecycline	ceftazidime avibactam; tigecycline	Infection under control; long-term hospitalization required due to severe underlying disease
														Human parvovirus b19	5583	Relevant	treating team thought that B19 was one of the reasons for infection, and gave gamma globulin treatment.The patient improved.
														Gb virus c	173	Irrelevant	Clincial team did not think hepatitis GB virus type C was contributing to infection
P9	Male	43	Solid-organ transplant	Yes	Yes	Nephrology Center	Suspected abdominal infection	23901010	91.5	U163_574	21837837	12.2	U64_44664	Negative				True negative	No impact	Redundant information, antibiotics and clinical plan were not changed(Treated empirically for infection with improvement )	Negative	Negative	Urine PCR: Bk polyomavirus	Unknown	Piperacillin-tazobactam	Piperacillin-tazobactam	improved and discharged
P10	Male	72	No underlying medical condition	Yes	No	Integrated Care Unit (ICU)	Suspected pulmonary infection	21953860	91.2	U180_46440	24517930	2.4	U65_52077	Chlamydia psittaci	2	Relevant	Received targeted therapy and improved	True positive	Positive impact	Enabled new diagnosis of infection and initiation of targeted therapy	Negative	Not performed	Negative	Chlamydia Infection	Imipenem: Moxifloxacin	Moxifloxacin; Azithromycin	improved and discharged
P11	Male	56	Hematological(Leukemia without HSCT)	Yes	No	Department of Hematology	Suspected bloodstream infection without sepsis	30028920	92.5	U167_20442	15035699	2.8	U66_11176	Negative				True negative	Positive impact	Enabled exclusion of Infection and initiation of non-infectious therapy(treating team decided non-infectious etiology and patient improved on chemotherapy for leukemia )	Negative	Negative	Not performed	Neoplastic	Cefoperazone/Sulbactam	Chemotherapy for leukemia	improved and discharged
P12	Male	64	Trauma	Yes	No	Integrated Care Unit (ICU)	Spesis	28778469	91.4	U181_572577	25215558	7.7	U69_20342	Negative				True negative	No impact	Redundant information, antibiotics and clinical plan were not changed(Treated empirically for culture-negative sepsis )	Negative	Not performed	Not performed	Unknown	Piperacillin-tazobactam；Vancomycin	Piperacillin-tazobactam； Vancomycin	Infection is difficult to control; patient discharged automatically due to critical condition
P13	Male	66	Hematological(HSCT)	Yes	Yes	Bone Marrow Transplant Center	Fever of unknown origin	31717996	92.1	U168_15355	21948970	2.7	U7_118703	Staphylococcus hominis	1571	Relevant	Received targeted therapy and improved	True positive	Positive impact	Enabled new diagnosis of infection and escalation of therapy	Negative	Not performed	Negative	Bacterial infection	Cefoperazone Sodium and Sulbactam Sodium;tigecycline	Cefoperazone Sodium and Sulbactam Sodium;Voriconazole；Vancomycin	Infection under control; long-term hospitalization required due to severe underlying disease
P14	Male	1	Solid-organ transplant	Yes	No	Hepatobiliary and pancreatic surgery	Fever of unknown origin	23962549	91.3	U182_223454	19941460	2.8	U44_11105	Human Adenovirus Type 41	1182	Relevant	treating team determined viral infection, and the patient improved after receiving antiviral treatment	True positive	Positive impact	Enabled new diagnosis of infection and initiation of targeted therapy	Negative	Human parvovirus b19	Negative	Viral infection	γ－globuline	Aciclovir; γ－globuline	Infection under control; long-term hospitalization required due to severe underlying disease
P15	Female	58	Autoimmune disease	No	No	Gastroenterology	Ulcerative colitis, rule out intestinal infection	27783489	91.2	U169_7458	13029877	1.5	U62_18132	Negative				True negative	Positive impact	Enabled exclusion of Infection and initiation of non-infectious therapy(treating team decided non-infectious etiology and patient improved on biologic therapy)	Negative	Negative	Not performed	Autoimmune	Symptomatic treatment without antibiotics	biologic therapy	improved and discharged
P16	Male	46	No underlying medical condition	Yes	No	Integrated Care Unit (ICU)	Suspected pulmonary infection	22152657	91.3	U183_323079	22082140	2.6	U11_7623	Klebsiella pneumoniae	124	Relevant	Klebsiella pneumoniae confirmed on sputum culture,empirical antibiotic therapy had covered this pathogen	True positive	No impact	Redundant information, antibiotics and clinical plan were not changed	Negative	Not performed	Sputum culture：Klebsiella pneumoniae，Acinetobacter baumannii	Bacterial infection	tigecycline;polymyxin	tigecycline;polymyxin	Infection is difficult to control;long-term hospitalization required due to severe underlying disease
														Human parvovirus b19	270	Irrelevant	Clincial team did not think this virus was contributing to infection
P17	Female	36	Cancer	Yes	Yes	Department of Geriatrics	Fever of unknown origin	25428238	90.8	U184_120853	22887578	3.1	U14_29309	Negative				True negative	Positive impact	Enabled exclusion of Infection and initiation of non-infectious therapy(treating team thought that fever is related to tumor rather than infection)	Negative	Not performed	Negative	Neoplastic	Caspofungin;Imipenem; Teicoplanin	Plasma transfusion therapy	Infection under control; long-term hospitalization required due to severe underlying disease
P18	Male	50	Hematological(Leukemia without HSCT)	No	Yes	Department of Hematology	Fever of unknown origin	27156976	91.5	U188_313522	12942854	3.4	U15_15568	Cytomegalovirus	159	Irrelevant	Antiviral therapy was ineffective	False positive	Negative impact	Lead to unnecessary treatment	Negative	Not performed	Facel culture: Candida parapsilosis	Fungal infection	Chemotherapy for leukemia	foscarnet sodium	improved and discharged
P19	Male	49	Solid-organ transplant	Yes	Yes	Nephrology Center	Suspected urinary tract infection	22655129	91.5	U189_7000	22095686	10.6	U33_34903	Pseudomonas aeruginosa	576	Relevant	Pseudomonas aeruginosa confirmed on blood and urine urial culture,empirical antibiotic therapy had covered P. aeruginosa	True positive	No impact	Redundant information, antibiotics and clinical plan were not changed	Pseudomonas aeruginosa	Negative	Negative	Bacterial infection	Amikacin; polymyxin	Amikacin; polymyxin	Infection is difficult to control;long-term hospitalization required due to severe underlying disease
														Cytomegalovirus	20	Irrelevant	No obvious manifestation and CMV PCR serum negative
P20	Female	1	Solid-organ transplant	Yes	Yes	Hepatobiliary and pancreatic surgery	Suspected pulmonary infection	20713868	91.4	U90_220	20400772	7.5	U51_460939	Cytomegalovirus	17	Relevant	verified by PCR but not primary reason for infection.The patient was diagnosed with Pneumocystis jirovecii infection by sputum mNGS test.	True positive	No impact	Redundant information, antibiotics and clinical plan were not changed	Negative	CMV； β-1,3-D-glucan 143.20	Not performed	Co-infection	Cefoperazone Sodium and Sulbactam Sodium; Azithromycin; Ganciclovir	Cefoperazone Sodium and Sulbactam Sodium; Ganciclovir; Micafungin; sulfamethoxazole complex(SMZco)	Infection under control; long-term hospitalization required due to severe underlying disease
P21	Male	39	Solid-organ transplant	Yes	Yes	Hepatobiliary and pancreatic surgery	Monitoring infectious agents after liver Transplantation	18113166	90.9	U91_1007	21155633	3.3	U66_125304	Human parvovirus b19	7	Relevant	verified by PCR but not primary reason for illness.treating team did not change empiric antimicrobial therapy	True positive	No impact	Redundant information, antibiotics and clinical plan were not changed	Negative	Human parvovirus b19	Sputum culture： Acinetobacter baumannii	Bacterial infection	Meropenem;Vancomycin; Micafungin	Meropenem;Vancomycin; Micafungin	Infection under control; long-term hospitalization required due to severe underlying disease
P22	Male	68	Autoimmune disease	Yes	Yes	Integrated Care Unit (ICU)	Fever of unknown origin	20832165	91.9	U93_2029	22531121	3.8	U69_148437	Negative				False negative	No impact	A negative result with no clinical significance(Candida albicans identified on Sputum culture and treated with clinical improvement)	Negative	Negative	Sputum culture：Candida albicans	Fungal infection	Cefoperazone Sodium and Sulbactam Sodium	Fluconazole	improved and discharged
P23	Female	57	Autoimmune disease	Yes	Yes	Emergency Department	Suspected pulmonary infection	18988808	91.6	U94_17482	24002572	3.1	U40_139428	Helicobacter pylori	120	Irrelevant	Candida albicans identified on Sputum culture and Sputum mNGS,treated with antifungal drugs	False positive	No impact	No relevant pathogen (considered pathogen associated with established chronic infection)	Negative	EBV β-1,3-D-glucan 143.20	Sputum culture：Candida albicans	Fungal infection	Imipenem; Moxifloxacin; Methylprednisolone	Fluconazole; Methylprednisolone	patient discharged automatically due to critical condition
P24	Male	37	Solid-organ transplant	Yes	No	Integrated Care Unit (ICU)	Suspected bloodstream infection without sepsis	18721971	91	U95_41128	20473821	4	U57_109457	Human parvovirus b19	85	Irrelevant	The treating team finally determined that the patient's fever was not infectious	False positive	No impact	No relevant pathogen (considered transient unrelated bacteremia)	Acinetobacter baumannii	Negative	Sputum culture：Acinetobacter baumannii	Unknown	Meropenem	Amikacin	death
P25	Male	62	Hematological(Leukemia without HSCT)	Yes	Yes	Department of Hematology	Suspected bloodstream infection without sepsis	17148299	91.8	U97_396	21716100	4.6	U38_1510	Gb virus c	14877	Irrelevant	no known associated infectious manifestation	False positive	No impact	No relevant pathogen (considered transient unrelated bacteremia)	Negative	Negative	Not performed	Unknown	Famciclovir; Meropenem	Meropenem;Vancomycin; Valacyclovir; Posaconazole	long-term hospitalization required due to severe underlying disease
P26	Male	69	Cancer	No	No	Emergency Department	Spesis	30423814	92.3	U263_61251	15106708	3	U63_385874	Aeromonas veronii	956	Relevant	Aeromonas viridis confirmed on blood culture.The patient died due to serious underlying diseases	True positive	No impact	Patient forgoes further treatment (discharge or death)	Aeromonas veronii	Not performed	Not performed	Co-infection	Not recorded	Uncler	patient discharged automatically due to critical condition
														Escherichia coli	332	Relevant	Not confirmed positive but consistent with infectious diagnosis.The patient died due to serious underlying diseases
														Klebsiella pneumoniae	20	Relevant	Not confirmed positive but consistent with infectious diagnosis.The patient died due to serious underlying diseases
P27	Female	72	Organ dysfunction	Yes	No	Department of Infectious Diseases	Fever of unknown origin	21252356	91.9	U110_2334	7747023	10.1	U45_18674	Negative				True negative	No impact	A negative result with no clinical significance(Treated empirically for culture-negative sepsis )	Negative	β-1,3-D-glucan 59.23 pg/ml	Not performed	Unknown	Meropenem；Vancomycin；Fluconazole	Meropenem；Vancomycin；Fluconazole	improved and discharged
P28	Male	56	Solid-organ transplant	Yes	Yes	Nephrology Center	Suspected pulmonary infection	22405068	92.3	U112_2618	15099096	3.7	U47_86978	Negative				True negative	No impact	A negative result with no clinical significance(treating team still determined that the patient had an infection and continued empirical treatment was effective)	Negative	Negative	Negative	Unknown	Piperacillin Sodium and Tazobactam Sodium；sulfamethoxazole complex(SMZco)	Piperacillin Sodium and Tazobactam Sodium；sulfamethoxazole complex(SMZco)	improved and discharged
P29	Male	40	Cardiovascular diseases	Yes	No	Integrated Care Unit (ICU)	Suspected bloodstream infection without sepsis	16055961	91.9	U115_9256	9140920	24.4	U49_4952	Enterococcus faecium	907	Relevant	Enterococcus faecium identified on blood culture and treated with clinical improvement	True positive	Positive impact	Enabled earlier diagnosis than conventional methods and initiation of targeted therapy	Enterococcus faecium	Not performed	Not performed	Bacterial infection	Piperacillin Sodium and Tazobactam Sodium；polymyxinB	Imipenem; Linezolid	improved and discharged
														Cytomegalovirus	11	Irrelevant	No relevant clinical manifestations
P30	Male	48	Cardiovascular diseases	Yes	No	Emergency Department	Fever of unknown origin	21336714	92.2	U118_5452	20037191	3.7	U37_551889	Negative				True negative	Positive impact	Enabled exclusion of Infection and initiation of non-infectious therapy(treating team decided non-infectious etiology and patient improved with non-infectious treatment)	Negative	Not performed	Not performed	Vascular	Aciclovir; Levofloxacin	Symptomatic treatment without antibiotics	long-term hospitalization required due to severe underlying disease
P31	Male	38	Trauma	Yes	Yes	Department of Infectious Diseases	Suspected bloodstream infection without sepsis	21148167	92.6	U119_3883	21317322	4	U42_339213	Negative				True negative	Positive impact	Enabled exclusion of Infection and initiation of non-infectious therapy(treating team decided non-infectious etiology and patient improved with non-infectious treatment)	Negative	Negative	Not performed	Autoimmune	Linezolid	Cetirizine tablet antihistamine treatment; Symptomatic treatment without antibiotics
P32	Female	41	Hematological(Leukemia without HSCT)	Yes	Yes	Department of Hematology	Suspected bloodstream infection without sepsis	20250284	92.7	U120_14763	22133521	6.5	U51_9355	Negative				True negative	No impact	A negative result with no clinical significance(treating team still determined that the patient had an infection and continued empirical treatment was effective)	Negative	Negative	Not performed	Unknown	tigecycline；polymyxin；Ceftazidime and Avibactam Sodium for Injection	tigecycline；Polymyxin	improved and discharged
P33	Female	41	Hematological(HSCT)	Yes	Yes	Bone Marrow Transplant Center	Fever of unknown origin	21944030	92	U121_8741	20118338	2.5	U54_209735	Negative				True negative	No impact	A negative result with no clinical significance(treating team still determined that the patient had an infection and continued empirical treatment was effective)	Negative	Negative	Negative	Unknown	biapenem;Vancomycin；Cefoperazone Sodium and Sulbactam Sodium	biapenem;Vancomycin；Cefoperazone Sodium and Sulbactam Sodium	long-term hospitalization required due to severe underlying disease
P34	Male	72	Organ dysfunction	Yes	Yes	Integrated Care Unit (ICU)	Spesis	17408524	91.7	U123_2285	22357108	3.6	U59_598863	Negative				True negative	No impact	A negative result with no clinical significance(treating team still determined that the patient had an infection and continued empirical treatment was effective)	Negative	Negative	Negative	Unknown	Amikacin；polymyxin	Amikacin；polymyxin	improved and discharged
P35	Male	62	Trauma	Yes	No	Integrated Care Unit (ICU)	Suspected pulmonary infection	30454232	92.5	U209_127125	20405362	8.4	U7_3425894	Burkholderia neocepacia	171	Relevant	Burkholderia cepacia identified on Sputum culture	True positive	Positive impact	Enabled earlier diagnosis than conventional methods and initiation of targeted therapy	Negative	Not performed	Sputum culture：Burkholderia neocepacia	Bacterial infection	Meropenem	minocycline	death
														Aspergillus fumigatus	3	Relevant	Given Antifungal treatment
P36	Female	63	Hematological(HSCT)	Yes	Yes	Bone Marrow Transplant Center	Fever of unknown origin	19185750	92.2	U128_1089	21935591	3.7	U13_385290	Hepatitis b virus	797	Irrelevant	HBV verified on serm PCR, but not the real cause of this infection.	True positive	No impact	No relevant pathogen (considered transient unrelated bacteremia)	Burkholderia neocepacia	HBV-DNA 1.64X10E3	Not performed	Neoplastic	Piperacillin Sodium and Tazobactam Sodium	Piperacillin Sodium and Tazobactam Sodium	patient discharged automatically due to critical condition
P37	Female	16	Hematological(Leukemia without HSCT)	Yes	Yes	Department of Hematology	Fever of unknown origin	21990047	92.1	U129_832	21781619	3.5	U15_7898	Gb virus c	23091	Irrelevant	No known associated infectious clinical manifestation	False positive	No impact	No relevant pathogen (considered transient unrelated bacteremia)	Negative	Negative	Not performed	Unknown	Cefoperazone Sodium and Sulbactam Sodium；amphotericin B	Cefoperazone Sodium and Sulbactam Sodium；amphotericin B	improved and discharged
P38	Female	52	Hematological(Leukemia without HSCT)	Yes	Yes	Department of Hematology	Spesis	20882900	92.8	U130_64238	21723436	3.7	U16_58657	Pseudomonas aeruginosa	6895	Relevant	Treated empirically for Klebsiella sepsis although given fluctuations in clinical course not clear if this was the only pathology.	True positive	Positive impact	Enabled new diagnosis of infection and escalation of therapy	Negative	Not performed	Not performed	Bacterial infection	Voriconazole；polymyxinB	Voriconazole；polymyxinB; Vancomycin;imipenem;Micafungin	Infection under control; long-term hospitalization required due to severe underlying disease
P39	Female	52	Hematological(Leukemia without HSCT)	Yes	Yes	Department of Hematology	Spesis	21435193	92.2	U131_754	20208068	5.3	U46_555105	Negative				True negative	No impact	A negative result with no clinical significance(Treated empirically for culture-negative sepsis )	Negative	Not performed	Negative	Unknown	Moxifloxacin；Meropenem	Moxifloxacin; Vancomycin; tigecycline; Micafungin	Infection under control; long-term hospitalization required due to severe underlying disease
P40	Female	49	Organ dysfunction	Yes	No	Hepatobiliary and pancreatic surgery	Abdominal pain, rule out infection	22883798	91.6	U135_122	21205796	2.5	U32_902561	Negative				True negative	Positive impact	Enabled exclusion of Infection and initiation of non-infectious therapy(treating team decided non-infectious etiology and the patient patient was diagnosed with short bowel syndrome.)	Negative	Negative	Not performed	Unknown	Ganciclovir	Symptomatic treatment without antibiotics	improved and discharged
P41	Male	56	Solid-organ transplant	Yes	Yes	Integrated Care Unit (ICU)	Suspected pulmonary infection	24741220	92.5	U136_27470	22453112	3.2	U38_24356	Pneumocystis jirovecii	29	Relevant	Received targeted therapy and improved	True positive	No impact	Redundant information, antibiotics and clinical plan were not changed	Negative	β-1,3-D-glucan 154.47	Negative	Fungal infection	sulfamethoxazole complex(SMZco)	sulfamethoxazole complex(SMZco)	improved and discharged
P42	Male	56	Solid-organ transplant	Yes	Yes	Nephrology Center	Suspected pulmonary infection	29260984	91.8	U163_1313516	22184979	3.6	U41_395045	Aspergillus fumigatus	261	Relevant	Received targeted therapy	True positive	Positive impact	Enabled new diagnosis of infection and initiation of targeted therapy	Negative	Aspergillus Galactomannan Test：9.50ug/l; β-1,3-D-glucan 336.98pg/ml。	Not performed	Fungal infection	Fluconazole；Symptomatic treatment without antibiotics	Caspofungin; Voriconazole	patient discharged automatically due to critical condition
														Cytomegalovirus	65	Relevant	Recived gamma globulin treatment.
														Epstein-Barr virus	18	Relevant	Recived gamma globulin treatment.
P43	Female	59	Hematological(Leukemia without HSCT)	Yes	Yes	Department of Hematology	Fever of unknown origin	26399708	92	U148_16878	21503023	5.9	U15_25067	Candida albicans	25	Relevant	Candida albicans identified on swab culture,treated with antifungal drugs and improved	True positive	Positive impact	Enabled earlier diagnosis than conventional methods and initiation of targeted therapy	Negative	Not performed	Swab culture：Candida albicans	Fungal infection	Meropenem	Voriconazole；tigecycline； Moxifloxacin	improved and discharged
P44	Female	61	Solid-organ transplant	Yes	Yes	Hepatobiliary and pancreatic surgery	Suspected pulmonary infection	25964559	91.3	U167_328875	24345934	3.4	U24_407797	Klebsiella pneumoniae	960	Relevant	Klebsiella pneumoniae identified on blood culture,treated with antifungal drugs and improved	True positive	Positive impact	Enabled earlier diagnosis than conventional methods and initiation of targeted therapy	Klebsiella pneumoniae	Human parvovirus b19	Abdominal Fluid：Klebsiella pneumoniae	Bacterial infection	Piperacillin Sodium and Tazobactam Sodium；Fluconazole；ceftazidime-avibactam	Imipenem	improved and discharged
P45	Male	53	Solid-organ transplant	Yes	Yes	Hepatobiliary and pancreatic surgery	Fever of unknown origin	27629423	92.1	U151_7551	20922061	3.4	U25_218309	Human parvovirus b19	9	Relevant	Human parvovirus B19 verified on serm PCR,Patient recived gamma globulin treatment.	True positive	No impact	Redundant information, antibiotics and clinical plan were not changed	Enterococcus faecium	Human parvovirus b19	Not performed	Co-infection	Daptomycin	Linezolid;Imipenem; Micafungin； gamma globulin	improved and discharged
P46	Female	57	Solid-organ transplant	Yes	Yes	Nephrology Center	Suspected pulmonary infection	25027109	91	U168_95181	21917522	3.1	U26_683934	Pneumocystis jirovecii	71	Relevant	According to clinical manifestations, the patient was diagnosed as co-infection with Pneumocystis jirovecii and viruses, and targeted treatment was effective	True positive	Positive impact	Enabled new diagnosis of infection and escalation of therapy	Negative	PCR HCMV-DNA 1.53X10E5 β-1,3-D-glucan 240.94	Not performed	Co-infection	Faroenem	Meropenem; Caspofungin; Ganciclovir;sulfamethoxazole complex(SMZco)	improved and discharged
														Cytomegalovirus	301	Relevant	According to clinical manifestations, the patient was diagnosed as co-infection with Pneumocystis jirovecii and viruses, and targeted treatment was effective
														Gb virus c	3684	Relevant	According to clinical manifestations, the patient was diagnosed as co-infection with Pneumocystis jirovecii and viruses, and targeted treatment was effective
P47	Male	37	Cardiovascular diseases	Yes	No	Integrated Care Unit (ICU)	Suspected bloodstream infection without sepsis	18275284	90.9	U157_666436	20316678	4.5	U54_333944	Negative				True negative	No impact	A negative result with no clinical significance(Treated empirically for culture-negative sepsis )	Negative	Negative	Not performed	Vascular	Piperacillin Sodium and Tazobactam Sodium	Piperacillin Sodium and Tazobactam Sodium	improved and discharged
P48	Female	53	Hematological(Leukemia without HSCT)	Yes	Yes	Department of Hematology	Spesis	26399569	91.2	U171_36158	21307999	6.9	U69_4840	Escherichia coli	670	Relevant	Escherichia coli identified on blood culture,treated with antifungal drugs and improved	True positive	Positive impact	Enabled earlier diagnosis than conventional methods and initiation of targeted therapy	Escherichia coli	Not performed	Not performed	Bacterial infection	polymyxin;tigecycline;Caspofungin	polymyxin; ceftazidime-avibactam	Infection is difficult to control; long-term hospitalization required due to severe underlying disease
P49	Male	63	Hematological(Lymphoma without HSCT)	Yes	Yes	Department of Hematology	Fever of unknown origin	27658157	91.6	U173_5837	22498956	3.7	U26_49197	Cytomegalovirus	173	Relevant	Candida albicans identified on fecal culture.CMV verified on serm PCR.Improved with combined antifungal and viral therapy	True positive	No impact	Redundant information, antibiotics and clinical plan were not changed	Negative	CMV	Facel culture： Candida albicans	Co-infection	Cefoperazone Sodium and Sulbactam Sodium;tigecycline;Caspofungin	Cefoperazone Sodium and Sulbactam Sodium;tigecycline;Caspofungin	improved and discharged
P50	Male	63	Hematological(Lymphoma without HSCT)	Yes	Yes	Integrated Care Unit (ICU)	Spesis	28018772	91.1	U174_225137	20926388	4	U36_205	Klebsiella pneumoniae	347707	Relevant	Klebsiella pneumoniae identified on blood culture	True positive	No impact	Patient forgoes further treatment (discharge or death)	Klebsiella pneumoniae	Negative	Not performed	Bacterial infection	Meropenem;Vancomycin;Caspofungi	uncler	patient discharged automatically due to critical condition
P51	Male	63	No underlying medical condition	No	No	Department of Infectious Diseases	Spesis	26465343	91.6	U229_202033	20051842	7.9	U44_81182	Klebsiella pneumoniae	1081	Relevant	Klebsiella pneumoniae grew from prior blood cultures	True positive	No impact	Redundant information, antibiotics and clinical plan were not changed	Klebsiella pneumoniae	EBV	Pus culture:Klebsiella pneumoniae	Bacterial infection	Polymyxin；ceftazidime-avibactam	Polymyxin；ceftazidime-avibactam	improved and discharged
P52	Male	76	Autoimmune disease	Yes	No	Department of Infectious Diseases	Pulmonary imaging changes, Rule out infection	31590775	91.5	U224_49621	22175427	11.9	U49_109027	Mycobacterium tuberculosis	3	Irrelevant	No known associated infectious clinical manifestation	False positive	No impact	No relevant pathogen (considered contamination)	Negative	Negative	Negative	Autoimmune	Meropenem，Linezolid	Conservative treatment for Sjögren's syndrome	improved and discharged
P53	Female	74	Hematological(Leukemia without HSCT)	Yes	Yes	Integrated Care Unit (ICU)	Suspected pulmonary infection	25245091	91.6	U163_1899	15003436	4.2	U36_170133	Legionella pneumophila	770	Relevant	Legionella pneumophila also identified on BALF mNGS.The patient's underlying disease was severe, and he was voluntarily discharged to give up further treatment.	True positive	Positive impact	Enabled earlier diagnosis than conventional methods and initiation of targeted therapy	Negative	Not performed	BALF：Acinetobacter baumannii	Co-infection	Piperacillin-tazobactam Caspofungin	Vancomycin;Meropenem	patient discharged automatically due to critical condition
														Human herpesvirus type 1	5	Irrelevant	No known associated infectious clinical manifestation
P54	Male	65	Hematological(Leukemia without HSCT)	Yes	Yes	Integrated Care Unit (ICU)	Suspected pulmonary infection	20711419	91.1	U179_903	16134535	3.7	U42_362824	Pneumocystis jirovecii	3	Relevant	Improved with combined antifungal and viral therapy	True positive	Positive impact	Enabled new diagnosis of infection and escalation of therapy	Negative	HCMV-DNA	Not performed	Co-infection	Caspofungin；Ganciclovir	Ganciclovir；Piperacillin Sodium and Tazobactam Sodium；Caspofungin；sulfamethoxazole complex(SMZco)	improved and discharged
														Aspergillus flavus	3	Relevant	Improved with combined antifungal and viral therapy
														Cytomegalovirus	77283	Relevant	CMV verified on serm PCR.Improved with combined antifungal and viral therapy
P55	Male	65	Hematological(Lymphoma without HSCT)	Yes	Yes	Emergency Department	Abscess	25549895	92.1	U168_224440	23169507	6.6	U58_105538	Pseudomonas aeruginosa	1088	Relevant	Pseudomonas aeruginosa confirmed on BALF culture	True positive	Positive impact	Enabled earlier diagnosis than conventional methods and initiation of targeted therapy	Negative	HCMV-DNA	BALF culture:Pseudomonas aeruginosa	Co-infection	Caspofungin；biapenem；Ganciclovir	Caspofungin；polymyxin；Imipenem；Vancomycin；Ganciclovir	patient discharged automatically due to critical condition
														Cytomegalovirus	41	Relevant	CMV verified on serm PCR.Improved with combined antifungal and viral therapy
														Bk polyomavirus	6	Irrelevant	treating team did not consider a true pathogen
P56	Male	61	Cardiovascular diseases	Yes	Yes	Integrated Care Unit (ICU)	Infective endocarditis	19377102	91.4	U191_16533	21814409	11.2	U25_334430	Mycoplasma hominis	8	Relevant	Received targeted therapy and improved	True positive	Positive impact	Enabled new diagnosis of infection and initiation of targeted therapy	Negative	Negative	Negative	Mycoplasma Infection	Vancomycin；Piperacillin Sodium and Tazobactam Sodium	Piperacillin Sodium and Tazobactam Sodium; Levofloxacin	improved and discharged
														Gb virus c	6436	Irrelevant	treating team did not consider a true pathogen
P57	Male	71	Diabetes	Yes	No	Integrated Care Unit (ICU)	Abscess	26504762	92.3	U256_308949	20927063	6.2	U68_338963	Klebsiella pneumoniae	6	Relevant	Klebsiella pneumoniae confirmed on Blood culture,Received targeted therapy and improved	True positive	Positive impact	Enabled earlier diagnosis than conventional methods and initiation of targeted therapy	Klebsiella pneumoniae+Acinetobacter baumannii	Negative	Urine culture: Candida albicans	Co-infection	Meropenem	Polymyxin;Meropenem;Fluconazo	Infection is controled; patient discharged automatically due to critical condition
														Cytomegalovirus	4	Irrelevant	PCR negative
P58	Male	1	Solid-organ transplant	Yes	Yes	Hepatobiliary and pancreatic surgery	Fever of unknown origin	24628711	91.3	U198_886	12945918	14.4	U10_173927	Candida albicans	10503	Relevant	Candida albicans identified on blood culture.Improved with antifungal therapy	True positive	Positive impact	Enabled earlier diagnosis than conventional methods and initiation of targeted therapy	Candida albicans	β-1,3-D-glucan 232.74。	Not performed	Fungal infection	Fluconazole	﻿Caspofungin	improved and discharged
														Gb virus c	1166	Irrelevant	treating team did not consider a true pathogen
P59	Female	74	Hematological(Lymphoma without HSCT)	Yes	Yes	Department of Hematology	Pulmonary imaging changes, Rule out infection	28576861	91.7	U82_8839	12806132	4	U38_17179	Hepatitis b virus	190	Irrelevant	The patient was known to have chronic hepatitis B virus (HBV) infection prior to mNGS testing.HBV was not associated with this infection.Antimicrobial therapy is effective	True positive	No impact	No relevant pathogen (considered pathogen associated with established chronic infection)	Negative	Hepatitis b virus antigen +	Negative	Neoplastic	Moxifloxacin	Moxifloxacin	improved and discharged
P60	Male	27	Solid-organ transplant	Yes	Yes	Nephrology Center	Fever of unknown origin	28945716	92.3	U267_78752	14975810	2.5	U58_178277	Hepatitis b virus	130	Irrelevant	The patient was known to have chronic hepatitis B virus (HBV) infection prior to mNGS testing.HBV was not associated with this infection.Antimicrobial therapy is effective	True positive	No impact	No relevant pathogen (considered pathogen associated with established chronic infection)	Negative	Not performed	Negative	Unknown	Meropenem	Meropenem	improved and discharged
P61	Female	54	Solid-organ transplant	Yes	Yes	Nephrology Center	Fever of unknown origin	19615449	91.5	U89_698	18030441	5.6	U63_9151	Klebsiella pneumoniae	2498	Relevant	Klebsiella pneumoniae confirmed on Blood culture,Received targeted therapy and improved	True positive	Positive impact	Enabled earlier diagnosis than conventional methods and initiation of targeted therapy	Klebsiella pneumoniae	HCMV-DNA	Urine culture: Klebsiella pneumoniae	Bacterial infection	Meropenem; Caspofungin; Ganciclovir	polymyxin; tigecycline; Fosfomycin	improved and discharged
														Cytomegalovirus	2407	Relevant	CMV verified on serm PCR,Ganciclovir treatment	True positive
P62	Female	61	No underlying medical condition	Yes	No	Integrated Care Unit (ICU)	Spesis	21904131	91.7	U103_719	22190471	4.2	U56_25561	Novel bunia virus	32233	Relevant	treating team consider New Bunia virus was the true pathogen	True positive	Positive impact	Enabled new diagnosis of infection and initiation of targeted therapy	Negative	Negative	Not performed	Viral infection	Clindamycin；Cefoperazone Sodium and Sulbactam Sodium	Symptomatic treatment without antibiotics	death
P63	Male	30	Hematological(Leukemia without HSCT)	Yes	Yes	Department of Hematology	Suspected bloodstream infection without sepsis	15362987	92	U104_563154	22510634	2.6	U57_470269	Rhizopus oryzae	22	Relevant	Received targeted therapy and improved	True positive	Positive impact	Enabled new diagnosis of infection and initiation of targeted therapy	Negative	Not performed	Negative	Fungal infection	Posaconazole;Vancomycin	amphotericin B	improved and discharged
P64	Male	30	Hematological(Leukemia without HSCT)	Yes	Yes	Department of Hematology	Fever of unknown origin	22562826	92.2	U121_494323	21496440	3	U64_114268	Negative				True negative	No impact	A negative result with no clinical significance(Treated empirically for culture-negative sepsis )	Negative	Negative	Not performed	Unknown	Voriconazole2；Posaconazole	Voriconazole；Posaconazole	improved and discharged
P65	Male	68	Hematological(Leukemia without HSCT)	Yes	Yes	Department of Hematology	Spesis	18849290	91.8	U107_11535	24018683	2.7	U66_226190	Escherichia coli	68	Relevant	Escherichia coli identified on blood culture	True positive	Positive impact	Enabled earlier diagnosis than conventional methods and initiation of targeted therapy	Escherichia coli	HCMV-DNA	Urine culture: Escherichia coli	Bacterial infection	Voriconazole; γ－globuline	ceftazidime-avibactam	Infection is difficult to control; patient discharged automatically due to critical condition
P66	Female	31	Organ dysfunction	Yes	No	Emergency Department	Fever of unknown origin	17284957	91.3	U108_1330	20068856	21.4	U68_331791	Negative				True negative	No impact	A negative result with no clinical significance(Treated empirically for culture-negative sepsis )	Negative	Negative	Not performed	Unknown	Meropenem；Vancomycin	Meropenem	improved and discharged
P67	Male	45	Solid-organ transplant	Yes	Yes	Nephrology Center	Suspected pulmonary infection	24746436	91.8	U116_593	20443406	3.6	U37_238846	Talaromyces marneffei	548	Relevant	Talaromyces marneffei identified on bone marrow culture.Targeted therapy and improved	True positive	Positive impact	Enabled earlier diagnosis than conventional methods and initiation of targeted therapy	Talaromyces marneffei	CMV DNA：3.20X10E3; β-1,3-D-glucan 46.11pg/ml	Bone marrow culture: Talaromyces marneffei	Fungal infection	Cefoperazone Sodium and Sulbactam Sodium；Piperacillin Sodium and Tazobactam Sodium	Voriconazole，amphotericin B	improved and discharged
														Cytomegalovirus	9	Relevant	CMV verified on serm PCR
P68	Male	33	Solid-organ transplant	Yes	Yes	Nephrology Center	Suspected pulmonary infection	24713639	92.2	U119_197904	21320437	3.9	U46_418588	Cryptococcus neoformans	3	Relevant	Cryptococcus neoformans identified on blood culture.Targeted therapy and improved	True positive	Positive impact	Enabled earlier diagnosis than conventional methods and initiation of targeted therapy	Cryptococcus neoformans	β-1,3-D-glucan 46.11pg/ml	Not performed	Fungal infection	Fluconazole; sulfamethoxazole complex(SMZco); Cefoperazone Sodium and Sulbactam Sodium	Fluconazole; amphotericin	improved and discharged
														Pneumocystis jirovecii	3	Relevant	The patient's immunity is low, and the treating team considers it to be a pathogen
														Cytomegalovirus	9	Irrelevant	No relevant clinical manifestations
P69	Male	24	Hematological(HSCT)	Yes	Yes	Bone Marrow Transplant Center	Fever of unknown origin	29004849	91.6	U125_308	22266880	7.3	U40_178172	Cytomegalovirus	11	Relevant	CMV verified on serm PCR,famciclovir antiviral treatment	True positive	Positive impact	Enabled earlier diagnosis than conventional methods and initiation of targeted therapy	Negative	CMV： 7.11X10E2	Not performed	Viral infection	Not use	Famciclovir	improved and discharged
P70	Female	59	Solid-organ transplant	Yes	Yes	Nephrology Center	Monitoring infectious agents after kidney transplantation	29426886	91.6	U127_133	21471400	9.5	U7_52439	Epstein-Barr virus	3	Relevant	EBV verified on serm PCR,Ganciclovir antiviral treatment	True positive	Positive impact	Enabled new diagnosis of infection and de-escalation of therapy	Negative	EBV-DNA 2.59X10E3	Negative	Viral infection	Caspofungin；Cefoperazone Sodium and Sulbactam Sodium；daptomycin	Ganciclovir	improved and discharged
P71	Female	32	Hematological(Leukemia without HSCT)	Yes	Yes	Department of Hematology	Fever of unknown origin	28985146	91.6	U128_2928	24346283	2.5	U65_176894	Candida tropicalis	323	Relevant	Candida tropicalis verified on blood culture.Targeted therapy and improved	True positive	Positive impact	Enabled earlier diagnosis than conventional methods and initiation of targeted therapy	Candida tropicalis	Negative	Catheter culture：Candida tropicalis	Fungal infection	Meropenem；Caspofungin	daptomycin；Cefoperazone Sodium and Sulbactam Sodium	improved and discharged
P72	Male	22	organ dysfunction	Yes	No	Department of Infectious Diseases	Fever of unknown origin	29979529	91.8	U130_9819	22945782	3.3	U14_154954	Epstein-Barr virus	1380	Relevant	EBV verified on serm PCR.Antibiotics removed.	True positive	Positive impact	Enabled new diagnosis of infection and de-escalation of therapy	Negative	EBV-DNA 5.03X10E5	Not performed	Viral infection	Piperacillin-tazobactam；Meropenem；Linezolid	Symptomatic treatment without antibiotics	patient discharged automatically due to critical condition
P73	Female	55	organ dysfunction	No	No	Hepatobiliary and pancreatic surgery	Fever of unknown origin	23915382	91.3	U199_683097	11869484	3.7	U54_202466	Hepatitis b virus	26	Irrelevant	Patient died of hepatic encephalopathy	True positive	No impact	No relevant pathogen (considered pathogen associated with established chronic infection)	No use	Not performed	Not performed	Unknown			death
P74	Female	56	organ dysfunction	Yes	Yes	Integrated Care Unit (ICU)	Spesis	28867077	90.7	U141_479	13022372	5.6	U69_234687	Hepatitis b virus	155	Irrelevant	Suspected bacterial infection	False positive	No impact	Redundant information, antibiotics and clinical plan were not changed	Negative	EBV-DNA	Suptum culture:Candida albicans	Unknown	Meropenem；Vancomycin	Meropenem；Vancomycin	long-term hospitalization required due to severe underlying disease
P75	Female	71	Organ dysfunction	Yes	No	Integrated Care Unit (ICU)	Fever of unknown origin	23585057	90.5	U147_21834	14929402	4.9	U12_19315	Klebsiella pneumoniae	88	Relevant	Klebsiella pneumoniae confirmed on Blood culture,Received targeted therapy and improved	True positive	Positive impact	Enabled earlier diagnosis than conventional methods and initiation of targeted therapy	Klebsiella pneumoniae	Not performed	Not performed	Bacterial infection	daptomycin；Meropenem	ceftazidime-avibactam	patient discharged automatically due to critical condition
P76	Male	45	Hematological(HSCT)	Yes	Yes	Bone Marrow Transplant Center	Fever of unknown origin	21214153	89.6	U148_13683	12992069	5.9	U14_697560	Klebsiella pneumoniae	1112	Relevant	Klebsiella pneumoniae confirmed on Blood culture,Received targeted therapy and improved	True positive	Positive impact	Enabled earlier diagnosis than conventional methods and initiation of targeted therapy	Klebsiella pneumoniae	Negative	Not performed	Bacterial infection	polymyxin	ceftazidime-avibactam	improved and discharged
														Cytomegalovirus	5	Irrelevant	PCR negative
P77	Male	24	No underlying medical condition	Yes	Yes	Department of Infectious Diseases	Suspected bloodstream infection without sepsis	27711386	91	U151_32	9139601	6.7	U69_18763	Negative				True negative	Positive impact	Enabled exclusion of Infection and initiation of non-infectious therapy(treating team decided non-infectious etiology and patient improved on hormone therapy)	Negative	Negative	Negative	Autoimmune	Not use	hormone therapy	improved and discharged
P78	Female	53	Hematological(Leukemia without HSCT)	Yes	Yes	Department of Hematology	Fever of unknown origin	24512968	91.6	U213_264488	13044949	3.7	U7_234440	Lichtheimia ramosa	6	Relevant	Received targeted therapy and improved	True positive	Positive impact	Enabled new diagnosis of infection and initiation of targeted therapy	Negative	EBV-DNA 5.61X10E2	Not performed	Fungal infection	PolymyxinB；tigecycline；Micafungin	Posaconazole；tigecycline；polymyxin	improved and discharged
														Epstein-Barr virus	6	Relevant	EBV verified on serm PCR but not primary reason for the illness
P79	Male	76	Cancer	Yes	Yes	Integrated Care Unit (ICU)	Spesis	28500491	91.9	U89_558005	9144984	4.4	U45_109489	Aeromonas veronii	10369	Relevant	Aeromonas viridis identified on blood culture. treated with clinical improvement	True positive	No impact	Patient forgoes further treatment (discharge or death)	Aeromonas viridis	Negative	Not performed	Co-infection	Meropenem	uncler	patient discharged automatically due to critical condition
														Escherichia coli	92	Relevant	The patient was diagnosed with a bloodstream infection secondary to suppurative cholangitis. Escherichia coli was identified as the true pathogen.
														Klebsiella pneumoniae	95	Relevant	The patient was diagnosed with a bloodstream infection secondary to suppurative cholangitis. Klebsiella pneumoniae was identified as the true pathogen.
P80	Female	37	Cancer	Yes	Yes	Integrated Care Unit (ICU)	Suspected central nervous system infection	22609484	90.1	U177_278173	16985970	7.2	U29_24980	Balamuthia mandrillaris	14	Relevant	treating team treated for Balamuthia mandrillaris infection, although not verified on blood culture, patient ultimately expired the following day	True positive	Positive impact	Enabled new diagnosis of infection and initiation of targeted therapy	Negative	Negative	Negative	Parasitic infection	Anti-Mycobacterium tuberculosis therapy	amphotericin;Pentamidine	patient discharged automatically due to critical condition
P81	Male	63	Solid-organ transplant	Yes	Yes	Integrated Care Unit (ICU)	Suspected pulmonary infection	26790178	90.9	U161_5458	20877397	5.6	U36_56804	Legionella pneumophila	411	Relevant	Improved on targeted therapy for Legionella pneumophila	True positive	Positive impact	Enabled new diagnosis of infection and initiation of targeted therapy	Negative	Negative	Sputum culture: Burkholderia polyphaga	Bacterial infection	Cefoperazone Sodium and Sulbactam Sodium; Voriconazole	Levofloxacin﻿	improved and discharged
P82	Male	60	Hematological(HSCT)	Yes	Yes	Bone Marrow Transplant Center	Fever of unknown origin	25947047	91.4	U162_20909	21105507	5.7	U42_55279	Rhizomucor pusillus	81	Relevant	Improved on targeted therapy for Legionella pneumophila	True positive	Positive impact	Enabled new diagnosis of infection and de-escalation of therapy	Negative	HCMV-DNA 1.07X10E4	Not performed	Fungal infection	Meropenem;Caspofungin;Teicoplanin;tigecycline	Tigecycline; Posaconazole	improved and discharged
														Cytomegalovirus	550	Irrelevant	CMV verified on serm PCR but not primary reason for the illness
P83	Male	57	organ dysfunction	Yes	Yes	Nephrology Center	Suspected bloodstream infection without sepsis	21581984	91.4	U164_743	16999406	6.9	U22_10142	Prevotella timonensis	975	Relevant	Consistent with the patient's clinical presentation.The patient improved after receiving targeted therapy	True positive	No impact	Redundant information, antibiotics and clinical plan were not changed	Negative	Negative	Negative	Bacterial infection	Linezolid; Meropenem	Linezolid; Meropenem	Infection is controled; patient discharged automatically due to critical condition
														Anaerococcus prevotii	45	Relevant	Consistent with the patient's clinical presentation.The patient improved after receiving targeted therapy
P84	Male	72	organ dysfunction	Yes	No	Integrated Care Unit (ICU)	Spesis	15923109	91.2	U216_9966	18084398	5.6	U47_285613	Leptospira interrogans	5	Relevant	Improved on targeted therapy for Leptospira interrogans	True positive	Positive impact	Enabled new diagnosis of infection and initiation of targeted therapy	Negative	Not performed	Negative	Leptospira infection	Cefoperazone Sodium and Sulbactam Sodium	Penicillin G	improved and discharged
P85	Male	72	No underlying medical condition	Yes	No	Emergency Department	Suspected bloodstream infection without sepsis	24572463	90.5	U217_15599	20234877	6.5	U64_4767	Leptospira interrogans	1152	Relevant	Improved on targeted therapy for Leptospira interrogans	True positive	Positive impact	Enabled new diagnosis of infection and initiation of targeted therapy	Negative	Negative	Not performed	Leptospira infection	Meropenem	Penicillin G	improved and discharged
P86	Male	69	organ dysfunction	Yes	No	Integrated Care Unit (ICU)	Spesis	18113224	90.1	U218_131417	16111442	5.9	U68_60966	Leptospira interrogans	51	Relevant	Improved on targeted therapy for Leptospira interrogans	True positive	Positive impact	Enabled new diagnosis of infection and initiation of targeted therapy	Negative	Not performed	Negative	Leptospira infection	Meropenem; daptomycin	Penicillin G	improved and discharged
P87	Female	49	No underlying medical condition	Yes	No	Respiratory department	Suspected pulmonary infection	18780470	89.9	U221_1714	21831438	6.1	U69_17357	Chlamydia psittaci	2	Relevant	Improved on targeted therapy for Chlamydia psittaci	True positive	Positive impact	Enabled new diagnosis of infection and initiation of targeted therapy	Negative	HBV-DNA 2.99X10E7	Negative	Chlamydia Infection	Piperacillin Sodium and Tazobactam Sodium; Meropenem	Tigecycline	improved and discharged
														Hepatitis b virus	1221	Relevant	treating team considered active hepatitis B infection and treated it	True positive
P88	Male	55	No underlying medical condition	Yes	No	Integrated Care Unit (ICU)	Suspected pulmonary infection	22257650	90.2	U224_10552	21823458	6.2	U29_256476	Chlamydia psittaci	152	Relevant	Chlamydia psittaci confirmed on BALF mNGS.Improved on targeted therapy for Chlamydia psittaci	True positive	Positive impact	Enabled new diagnosis of infection and initiation of targeted therapy	Negative	Negative	Negative	Chlamydia Infection	Linezolid; Piperacillin Sodium and Tazobactam Sodium	Azithromycin; Moxifloxacin	improved and discharged
P89	Male	46	Hematological(HSCT)	Yes	Yes	Bone Marrow Transplant Center	Spesis	26837948	89.7	U226_33640	16122400	6.6	U37_18070	Enterococcus faecium	168	Relevant	Targeted therapy	True positive	No impact	Redundant information, antibiotics and clinical plan were not changed	Negative	Negative	Negative	Co-infection	tigecycline; Caspofungin;Cefoperazone Sodium and Sulbactam Sodium	tigecycline; Caspofungin;Cefoperazone Sodium and Sulbactam Sodium	Infection is difficult to control; patient discharged automatically due to critical condition
														Aspergillus fumigatus	4	Relevant	Targeted therapy
P90	Female	41	HIV	Yes	Yes	Integrated Care Unit (ICU)	Suspected pulmonary infection	18647118	90.4	U180_4983	20319952	5.4	U65_144734	Pneumocystis jirovecii	42	Relevant	Pneumocystis jirovecii verified on BALF mNGS	True positive	Positive impact	Enabled new diagnosis of infection and de-escalation of therapy	Negative	HCMV-DNA 5.54X10E2 EBV-DNA 7.24X10E2	Negative	Co-infection	Cefoperazone/Sulbactam；Caspofungin; Ganciclovir	sulfamethoxazole complex(SMZco)	improved and discharged
														Cytomegalovirus	59	Relevant	CMV verified on serm PCR and BALF mNGS.Empirical antiviral therapy was started before mNGS testing.
														Human immunodeficiency virus type 1	3	Irrelevant	HIV patient
P91	Male	26	HIV	Yes	Yes	Department of Infectious Diseases	Fever of unknown origin	19001470	90.2	U188_28008	17005581	5	U69_486640	Talaromyces marneffei	2578	Relevant	Consistent with the patient's clinical presentation.The patient improved after receiving targeted therapy	True positive	Positive impact	Enabled new diagnosis of infection and escalation of therapy	Negative	EBV-DNA 3.59X10E3； HCMV-DNA 2.55X10E3; β-1,3-D-glucan 146.11	Negative	Co-infection	Piperacillin Sodium and Tazobactam Sodium; Ganciclovir	Ganciclovir; Clindamycin; sulfamethoxazole complex(SMZco); amphotericin	improved and discharged
														Pneumocystis jirovecii	3	Relevant	Consistent with the patient's clinical presentation.The patient improved after receiving targeted therapy
														Cytomegalovirus	182	Relevant	CMV verified on serm PCR and BALF mNGS.
P92	Male	51	Cardiovascular diseases	Yes	No	cardiovascular surgery	Infective endocarditis	23256977	89.4	U231_16175	22497055	4.4	U70_638816	Aspergillus niger	14	Relevant	Consistent with the patient's clinical presentation.The patient improved after receiving targeted therapy	True positive	Positive impact	Enabled new diagnosis of infection and initiation of targeted therapy	Negative	Human parvovirus b19 1.3*10^5；β-1，3-D 葡萄糖 172.49	Negative	Fungal infection	Amikacin；Fosfomycin； daptomycin	Voriconazole
														Human parvovirus b19	355	Relevant	Human parvovirus B19 verified on serm PCR
P93	Female	34	HIV	Yes	Yes	Department of Infectious Diseases	Suspected abdominal infection	19829264	90.3	U197_10842	11884184	4.1	U14_17163	Talaromyces marneffei	6758	Relevant	Talaromyces marneffei identified on abdominal drainage fluid culture.Targeted therapy and improved	True positive	Positive impact	Enabled earlier diagnosis than conventional methods and initiation of targeted therapy	Negative	β-1,3-D-glucan 217.33pg/ml	Abdominal drainage fluid culture：Talaromyces marneffei	Co-infection	Moxifloxacin	amphotericin；Ganciclovir	improved and discharged
														Cytomegalovirus	1363	Relevant	Targeted therapy and improved
														Human immunodeficiency virus type 1	3	Irrelevant	HIV patient
P94	Female	45	Hematological(HSCT)	Yes	Yes	Bone Marrow Transplant Center	Fever of unknown origin	29432361	90.4	U77_33206	19852130	14.7	U40_330230	Candida albicans	510434	Relevant	Candida albicans identified on Sputum culture.Improved with antifungal therapy	True positive	No impact	Redundant information, antibiotics and clinical plan were not changed	Candida albicans	EBV-DNA 5.45X10E3 HCMV-DNA 1.05X10E3	Sputum culture：Candida albicans	Fungal infection	Meropenem1g；Vancomycin1g；Caspofungin	Meropenem1g；Vancomycin；Caspofungin
														Human herpesvirus type 1	295	Irrelevant	No relevant clinical manifestations
														Cytomegalovirus	75	Relevant	CMV verified on serm PCR
														Epstein-Barr virus	21	Relevant	EBV verified on serm PCR
P95	Male	55	organ dysfunction	Yes	No	Nephrology Center	Suspected pulmonary infection	26984977	90.4	U97_5468	20191232	4.6	U27_55400	Cytomegalovirus	643	Relevant	CMV verified on serm PCR, targeted therapy and improved	True positive	No impact	Redundant information, antibiotics and clinical plan were not changed	Negative	HCMV-DNA 8.12X10E3	Sputum culture: Candida staphylococcus	Co-infection	Meropenem；Fluconazole；Ganciclovir	Meropenem；Fluconazole；Ganciclovir	improved and discharged
														Hepatitis b virus	12	Irrelevant	The patient was known to have chronic hepatitis B virus (HBV) infection prior to mNGS testing.HBV was not associated with this infection.
P96	Female	68	organ dysfunction	Yes	Yes	Nephrology Center	Suspected pulmonary infection	25764815	89	U214_2882	17085059	4.2	U9_67372	Rickettsia felis	3	Irrelevant	No known clinical significance of this organism, administered anti-tuberculosis treatment	False positive	No impact	No relevant pathogen (considered contamination)	Negative	TSPOT +	Tuberculosis smear test: Acid-fast Bacilli (2+)	Bacterial infection	Meropenem；Vancomycin	Levofloxacin
P97	Male	63	Diabetes	Yes	No	Department of Infectious Diseases	Suspected pulmonary infection	16802304	90.4	U183_425312	7088606	3.3	U11_4558	Klebsiella pneumoniae	359	Relevant	Targeted therapy and improved	True positive	Positive impact	Enabled new diagnosis of infection and initiation of targeted therapy	Negative	EBV-DNA 6.95X10E2	Not performed	Bacterial infection	daptomycin；Meropenem	Imipenem；Vancomycin	improved and discharged
														Human herpesvirus 6A	278	Irrelevant	No known clinical significance of this organism
														Epstein-Barr virus	7	Relevant	EBV verified on serm PCR
P98	Male	47	organ dysfunction	Yes	No	Department of Infectious Diseases	Fever of unknown origin	16120970	90.1	U109_2147	22279437	2.4	U36_108676	Escherichia coli	7	Relevant	Empirical treatment covered Escherichia coli	True positive	No impact	Redundant information, antibiotics and clinical plan were not changed	Negative	Negative	Negative	Bacterial infection	Linezolid；Meropenem	Linezolid；Meropenem	improved and discharged
P99	Male	59	Solid-organ transplant	Yes	Yes	Integrated Care Unit (ICU)	Spesis	25444798	90.8	U204_576404	11865988	4.4	U42_391434	Klebsiella pneumoniae	122	Relevant	Klebsiella pneumoniae identified on Sputum culture.Empirical treatment covered this and improved	True positive	No impact	Redundant information, antibiotics and clinical plan were not changed	Burkholderia cepacia	HCMV-DNA 3.26X10E4	drainage fluid culture：Burkholderia cepacia；Sputum culture：Klebsiella pneumoniae	Co-infection	Ceftazidime and Avibactam Sodium；Vancomycin；Ganciclovir	Ceftazidime and Avibactam Sodium；Vancomycin；Ganciclovir
														Burkholderia neocepacia	67	Relevant	Burkholderia cepacia identified on Sputum culture.Empirical treatment covered this and improved
														Cytomegalovirus	51	Relevant	CMV verified on serm PCR.Empirical treatment covered this and improved
P100	Male	81	Hematological(HSCT)	Yes	Yes	Bone Marrow Transplant Center	Suspected pulmonary infection	19413370	90	U118_223	23995479	3.1	U63_232275	Corynebacterium striatum	115	Relevant	Targeted therapy and improved	True positive	Positive impact	Enabled new diagnosis of infection and escalation of therapy	Negative	EBV-DNA 1.10X10E4;	Negative	Co-infection	Meropenem	Meropenem；Teicoplanin；Voriconazole	improved and discharged
														Aspergillus fumigatus	1	Relevant	Targeted therapy and improved
														Epstein-Barr virus	131	Relevant	EBV verified on serm PCR
														Cytomegalovirus	92	Irrelevant	CMV PCR negative
P101	Female	50	Hematological(HSCT)	Yes	Yes	Bone Marrow Transplant Center	Fever of unknown origin	22173682	89.8	U123_3923	20216688	2.5	U64_172922	Candida tropicalis	234	Relevant	Candida tropicalis verified on blood culture.Targeted therapy and improved	True positive	Positive impact	Enabled earlier diagnosis than conventional methods and initiation of targeted therapy	Candida tropicalis	Negative	Not performed	Fungal infection	Meropenem；Vancomycin；Voriconazole	amphotericin；Caspofungin；Cefoperazone/Sulbactam	improved and discharged
P102	Female	59	Hematological(HSCT)	Yes	Yes	Bone Marrow Transplant Center	Fever of unknown origin	18269434	91.9	U130_656	22877552	4.1	U65_538078	Rhizomucor miehei	842	Relevant	Targeted therapy and improved	True positive	Positive impact	Enabled new diagnosis of infection and initiation of targeted therapy	Negative	Not performed	Negative	Fungal infection	Meropenem；Teicoplanin	Cefoperazone Sodium and Sulbactam Sodium；Tigecycline；daptomycin	improved and discharged
P103	Male	61	HIV	Yes	Yes	Department of Infectious Diseases	Suspected pulmonary infection	27766374	91.8	U131_19899	13016740	3.6	U68_14643	Pneumocystis jirovecii	200	Relevant	Targeted therapy and improved	True positive	Positive impact	Enabled new diagnosis of infection and initiation of targeted therapy	Negative	EBV-DNA 4.54X10E4 HCMV-DNA 2.24X10E6	Negative	Co-infection	Linezolid; Ganciclovir	Moxifloxacin; Caspofungin；sulfamethoxazole complex(SMZco)	Infection is controled; patient discharged automatically due to critical condition
														Cytomegalovirus	72558	Relevant	CMV verified on serm PCR.Targeted therapy and improved
														Epstein-Barr virus	73	Relevant	EBV verified on serm PCR.Targeted therapy and improved
P104	Male	58	No underlying medical condition	Yes	No	Emergency Department	Spesis	19282766	91	U140_3704	14991440	4.2	U32_418278	Chlamydia psittaci	51	Relevant	Received targeted therapy and improved	True positive	Positive impact	Enabled new diagnosis of infection and initiation of targeted therapy	Negative	EBV-DNA 2.64X10E4	Negative	Chlamydia Infection	Meropenem;Moxifloxacin	Azithromycin;Doxycycline	improved and discharged
														Epstein-Barr virus	315	Relevant	EBV verified on serm PCR
P105	Female	73	Hematological(Myelodysplastic syndrome,MDS)	Yes	Yes	Department of Hematology	Suspected bloodstream infection without sepsis	27751063	91.3	U144_1216	11573410	3.8	U69_41310	Aspergillus flavus	37	Relevant	Received targeted therapy and improved	True positive	Positive impact	Enabled new diagnosis of infection and initiation of targeted therapy	Negative	Negative	Negative	Co-infection	Aciclovir; Micafungin; polymyxin; daptomycin	daptomycin; Cefoperazone Sodium and Sulbactam Sodium; Voriconazole; Aciclovir	improved and discharged
														Aspergillus oryzae	37	Relevant	Received targeted therapy and improved
														Human herpesvirus type 1	57	Relevant	Relevant clinical manifestations and empirical treatment
P106	Male	34	Hematological(HSCT)	Yes	Yes	Bone Marrow Transplant Center	Suspected bloodstream infection without sepsis	30789169	91.1	U149_133	16993388	4.4	U11_9256	Corynebacterium striatum	579	Relevant	mNGS showed that bacteria, fungi and viruses were all positive. Considering that the pathogens entered the blood from the skin ulcer, the treatment was difficult. The antiviral, antifungal, and antibacterial treatments have been comprehensively covered, but the effect is not good. Corynebacterium striatum grew on blood culture,CMV Verified on serm PCR	True positive	Positive impact	Enabled earlier diagnosis than conventional methods and initiation of targeted therapy	Corynebacterium striatum	HCMV-DNA 6.54X10E2	Sputum culture：Corynebacterium striatum	Co-infection	Not recorded	The antiviral, antifungal, and antibacterial treatments have been comprehensively covered,
														Enterococcus faecalis	59	Relevant
														Ureaplasma parvum	7	Relevant
														Bk polyomavirus	1472	Relevant
														Human adenovirus type 6	310	Relevant
														Human herpesvirus type 1	187	Relevant
														Cytomegalovirus	39	Relevant
P107	Female	46	Hematological(Leukemia without HSCT)	Yes	Yes	Department of Infectious Diseases	Suspected pulmonary infection	22907738	92.7	U179_292783	21997932	4.1	U44_79153	Corynebacterium striatum	1796	Relevant	The antiviral, antifungal, and antibacterial treatments have been comprehensively covered, the effect is good. EBV verified on serm PCR.	True positive	Positive impact	Enabled new diagnosis of infection and escalation of therapy	Negative	EBV-DNA 8.49X10E2	Negative	Co-infection	Caspofungin	The antiviral, antifungal, and antibacterial treatments have been comprehensively covered（Voriconazole; Ganciclovir；Caspofungin）	improved and discharged
														Staphylococcus aureus	166	Relevant
														Aspergillus fumigatus	12	Relevant
														Epstein-Barr virus	8	Relevant
P108	Male	58	organ dysfunction	Yes	No	Integrated Care Unit (ICU)	Spesis	23039303	92.9	U107_298276	11578582	5.8	U27_146352	Negative				False negative	No impact	A negative result with no clinical significance(Candida albicans positive on sputum culture, targeted therapy and improved)	Negative	Not performed	Sputum culture: Candida albicans	Fungal infection	Latamoxef Sodium; Moxifloxacin;Meropenem；biapenem	biapenem；Caspofungin
P109	Male	68	Autoimmune disease	Yes	Yes	Integrated Care Unit (ICU)	Pulmonary edema, rule out infection	31051695	92.1	U196_614	20403199	2.2	U42_457470	Cytomegalovirus	10402	Relevant	CMV verified on serm PCR.Targeted therapy and improved	True positive	Positive impact	Enabled new diagnosis of infection and escalation of therapy	Negative	HCMV-DNA 1.94X10E3	Not performed	Co-infection	Piperacillin Sodium and Tazobactam Sodium	Ganciclovir	improved and discharged
														Human herpesvirus type 1	246	Relevant	treating team consider a true pathogen
P110	Male	37	Hematological(HSCT)	Yes	Yes	Bone Marrow Transplant Center	Fever of unknown origin	20287811	93.1	U198_484	7355084	2.4	U41_23490	Candida tropicalis	1240	Relevant	Candida tropicalis verified on blood culture.Targeted therapy and improved	True positive	Positive impact	Enabled new diagnosis of infection and initiation of targeted therapy	Candida tropicalis	Negative	Not performed	Co-infection	Caspofungin；Voriconazole	Caspofungin；daptomycin
														Mucor circinelloides	57	Relevant	Relevant clinical manifestations
														Human herpesvirus type 1	20	Irrelevant	No relevant clinical manifestations
P111	Female	49	Hematological(HSCT)	Yes	Yes	Bone Marrow Transplant Center	Suspected pulmonary infection	16920414	90.7	U102_654	22209670	3.2	U56_120651	Rhizomucor pusillus	2	Relevant	Received targeted therapy and improved	True positive	Positive impact	Enabled new diagnosis of infection and de-escalation of therapy	Negative	Negative	Sputum culture：Klebsiella pneumoniae	Fungal infection	Imipenem；Piperacillin-tazobactam；Cefoperazone Sodium and Sulbactam Sodium；Voriconazole；Teicoplanin	amphotericin B	improved and discharged
														Gb virus c	414	Irrelevant	No relevant clinical manifestations
P112	Male	69	Trauma	Yes	No	Integrated Care Unit (ICU)	Spesis	18624051	90.5	U105_7134	19839354	4.9	U29_160436	Klebsiella pneumoniae	10	Relevant	Klebsiella pneumoniae had been previously identified prior on sputum culture.Empirical treatment covered this and improved	True positive	No impact	Redundant information, antibiotics and clinical plan were not changed	Negative	Not performed	Sputum culture：Klebsiella pneumoniae	Bacterial infection	Meropenem1g；Linezolid	Meropenem；Linezolid
														Aureobasidium pullulans	62	Irrelevant	No relevant clinical manifestations.Clincial team did not think was contributing to infection and received no targeted therapy
P113	Male	46	Solid-organ transplant	Yes	Yes	Nephrology Center	Spesis	15610592	90.5	U107_4369	17059469	7.3	U29_160436	Talaromyces marneffei	1337	Relevant	Received targeted therapy and improved	True positive	Positive impact	Enabled earlier diagnosis than conventional methods and initiation of targeted therapy	Talaromyces marneffei	EBV-DNA 3.38X10E3	Not performed	Fungal infection	Meropenem；Voriconazole	Voriconazole；daptomycin；Meropenem； γ－globuline	improved and discharged
														Hepatitis b virus	353	Irrelevant	The patient was known to have chronic hepatitis B virus (HBV) infection prior to mNGS testing.HBV was not associated with this infection.
														Cytomegalovirus	42	Relevant	PCR negative
P114	Female	28	Hematological(Leukemia without HSCT)	Yes	Yes	Department of Hematology	Suspected pulmonary infection	18607260	90.6	U110_61	15065632	5.5	U20_402729	Rhizomucor miehei	168	Relevant	Received targeted therapy and improved	True positive	Positive impact	Enabled new diagnosis of infection and de-escalation of therapy	Negative	EBV-DNA 3.13X10E5	Negative	Co-infection	Amikacin；Cefoperazone Sodium and Sulbactam Sodium；γ－globuline	amphotericin B；Posaconazole	improved and discharged
														Epstein-Barr virus	3	Relevant	EBV verified on serm PCR
P115	Male	53	HIV	Yes	Yes	Department of Infectious Diseases	Spesis	19441672	90.6	U112_784	15065632	5.5	U59_395918	Talaromyces marneffei	6904	Relevant	Talaromyces marneffei identified on blood culture.Targeted therapy and improved	True positive	Positive impact	Enabled earlier diagnosis than conventional methods and initiation of targeted therapy	Talaromyces marneffei	Not performed	Negative	Fungal infection	Levofloxacin	daptomycin；amphotericin B	improved and discharged
														Cytomegalovirus	988	Relevant	treating team thought CMV is not the primary reason for infection.
P116	Male	68	Autoimmune disease	Yes	Yes	Integrated Care Unit (ICU)	Spesis	20706753	92.5	U194_1555	25182643	3.3	U22_961389	Coxiella burnetii	2	Relevant	Targeted therapy and improved	True positive	Positive impact	Enabled new diagnosis of infection and initiation of targeted therapy	Negative	Negative	Sputum culture: Staphylococcus aureus	Bacterial infection	Piperacillin-tazobactam	Doxycycline	improved and discharged
P117	Male	54	Solid-organ transplant	Yes	Yes	Integrated Care Unit (ICU)	Spesis	22570841	91.2	U207_10988	19931685	8.8	U24_159459	Pseudomonas aeruginosa	956	Relevant	confirmed on blood culture	True positive	No impact	Redundant information, antibiotics and clinical plan were not changed	Negative	Not performed	Sputum culture: Acinetobacter baumannii和Pseudomonas aeruginosa	Co-infection	polymyxin；tigecycline；Voriconazole；Linezolid；Entecavir	polymyxin；tigecycline；Voriconazole；Linezolid；Entecavir
														Acinetobacter baumannii	23	Relevant	confirmed on blood culture
														Gb virus c	24	Irrelevant	not the reason for infection
P118	Male	65	Hematological(HSCT)	Yes	Yes	Bone Marrow Transplant Center	Spesis	22775425	91.6	U208_54809	19960773	5.1	U27_62528	Scedosporium apiospermum	12	Relevant	Targeted therapy and improved	True positive	Positive impact	Enabled new diagnosis of infection and initiation of targeted therapy	Negative	TSPOT +	Not performed	Fungal infection	Vancomycin;Cefoperazone Sodium and Sulbactam Sodium	Caspofungin;Teicoplanin;Imipenem	improved and discharged
P119	Male	43	Solid-organ transplant	Yes	Yes	Nephrology Center	Suspected bloodstream infection without sepsis	25982947	91.5	U212_6548	22040198	4.3	U29_317122	Klebsiella pneumoniae	971	Relevant	Klebsiella pneumoniae confirmed on sputum culture,empirical antibiotic therapy had covered this pathogen	True positive	No impact	Redundant information, antibiotics and clinical plan were not changed	Klebsiella pneumoniae	Human parvovirus b191.6*10^10	Sputum culture: Staphylococcus aureus	Bacterial infection	Meropenem	Meropenem	improved and discharged
P120	Male	64	Cancer	Yes	Yes	Integrated Care Unit (ICU)	Spesis	30866916	89.3	U135_472	25218975	3.6	U33_5681	Negative				True negative	No impact	A negative result with no clinical significance(Treated empirically for culture-negative sepsis)	No test	EBV-DNA8.12X10E2	Not performed	Unknown	Cefoperazone Sodium and Sulbactam Sodium	Meropenem;Linezolid
P121	Female	36	Solid-organ transplant	No	Yes	Nephrology Center	Monitoring infectious agents after kidney transplantation	14763763	91.7	U140_221	13039473	3.2	U55_217775	Negative				False negative	No impact	A negative result with no clinical significance(Enterococcus faecium positive on Urine culture, targeted therapy and improved)	No use	Negative	Urine culture:Enterococcus faecium	Bacterial infection	polymyxin	polymyxin
P122	Male	65	Trauma	Yes	No	Integrated Care Unit (ICU)	Suspected pulmonary infection	23716712	91.1	U142_4729	20206644	4.2	U14_1351113	Cytomegalovirus	3288	Relevant	CMV verified on serm PCR	True positive	No impact	Redundant information, antibiotics and clinical plan were not changed	Negative	HCMV-DNA8.12X10E3	Sputum culture：Stenotrophomonas maltophilia	Co-infection	Voriconazole;Cefoperazone Sodium and Sulbactam Sodium;Vancomycin;Ganciclovir	Voriconazole;Cefoperazone Sodium and Sulbactam Sodium;Vancomycin;Ganciclovir
P123	Male	76	Hematological(Leukemia without HSCT)	Yes	Yes	Integrated Care Unit (ICU)	Spesis	17787217	91.8	U144_14739	12984233	3.3	U16_1056120	Trichosporon asahii	4	Relevant	Targeted therapy and improved	True positive	Positive impact	Enabled new diagnosis of infection and de-escalation of therapy	Trichosporon asahii	Negative	Negative	Fungal infection	Meropenem;Cefoperazone Sodium and Sulbactam Sodium;Vancomycin;Voriconazole;amphotericin B	Posaconazole	improved and discharged
P124	Female	68	Hematological(Lymphoma without HSCT)	Yes	Yes	Integrated Care Unit (ICU)	Repeated skin erythema, rule out infection	21781873	91.2	U146_45320	9115519	3.9	U18_123598	Negative				True negative	Positive impact	Enabled exclusion of Infection and initiation of non-infectious therapy(treating team decided non-infectious etiology and patient improved on hormone therapy.)	Negative	EBV-DNA5.00X10E	Not performed	Neoplastic	Piperacillin Sodium and Tazobactam Sodium; Caspofungin	hormone therapy
P125	Male	43	organ dysfunction	Yes	Yes	Integrated Care Unit (ICU)	Spesis	25221515	91.5	U147_2189	12862218	3.3	U19_147030	Streptococcus dysgalactiae	14	Irrelevant	treating team thought Acinetobacter baumannii and Burkholderia polyphila grew on sputum culture are ture pathogens	False positive	No impact	No relevant pathogen (considered contamination)	Negative	EBV-DNA3.50X10E3	Sputum culture：Burkholderia multivorans	Co-infection	Vancomycin;Meropenem	Aciclovir
														Gb virus c	4602	Irrelevant	Clincial team did not think hepatitis GB virus type C was contributing to infection
														Epstein-Barr virus	4	Relevant	EBV verified on serm PCR
P126	Male	26	organ dysfunction	Yes	Yes	Nephrology Center	Fever of unknown origin	23377151	91.7	U153_499	21433009	2.3	U67_688232	Corynebacterium matruchotii	390	Irrelevant	This bacteria is identified as a skin contaminant.Improved after treatment with methylprednisolone.	False positive	No impact	No relevant pathogen (considered contamination)	No test	Rubella virus IgG 329.50; CMV：IgG 246.50; HSV-1 IgG 1.07	Not performed	Autoimmune	Methylprednisolone	Methylprednisolone	improved and discharged
														Enterococcus faecium	24	Irrelevant	No relevant clinical symptoms.Improved after treatment with methylprednisolone.
P127	Male	63	Cancer	Yes	No	Department of Hematology	Fever of unknown origin	26753310	90.2	U222_32195	20871336	2.6	U66_939286	Cytomegalovirus	6	Irrelevant	Despite EBV verified on serm PCR,the patient has no clinical manifestations of viral infection,, and the patient was eventually diagnosed with cancer.	True positive	No impact	No relevant pathogen (considered transient unrelated bacteremia)	Negative	EBV-DNA 9.46X10E3； HCMV-DNA 8.08X10E2	Not performed	Neoplastic	Piperacillin Sodium and Tazobactam Sodium；Caspofungin；Voriconazole	Surgery	improved and discharged
P128	Male	25	Solid-organ transplant	Yes	Yes	Nephrology Center	Suspected abdominal infection	21341940	90.1	U169_10968	20923672	3.7	U12_697210	Aspergillus lentulus	3	Relevant	Targeted therapy and improved	True positive	Positive impact	Enabled new diagnosis of infection and initiation of targeted therapy	Negative	Human parvovirus b191.4*10^3 β-1,3-D-glucan206.12	Not performed	Fungal infection	Meropenem	Voriconazole
														Bk polyomavirus	4	Irrelevant	No relevant clinical symptoms.
														Human parvovirus b19	3	Relevant	Despite Human parvovirus B19 verified on serm PCR,the patient has no clinical manifestations of viral infection.
														Cytomegalovirus	9	Irrelevant	No relevant clinical symptoms.
P129	Female	19	Hematological(Leukemia without HSCT)	Yes	Yes	Department of Hematology	Fever of unknown origin	28201720	90	U184_7222	23926265	3.7	U12_93020	Negative				True negative	No impact	Redundant information, antibiotics and clinical plan were not changed (Treated empirically for culture-negative infection)	Negative	Negative	Not performed	Unknown	Voriconazole	Voriconazole
P130	Male	44	Hematological(Leukemia without HSCT)	Yes	Yes	Department of Hematology	Fever of unknown origin	22858038	90.4	U185_5010	22072879	3.4	U29_446822	Negative				True negative	No impact	Redundant information, antibiotics and clinical plan were not changed(Treated empirically for culture-negative infection)	Negative	Negative	Not performed	Unknown	Moxifloxacin；Ganciclovir；Piperacillin-tazobactam	Ganciclovir；Piperacillin-tazobactam
P131	Female	1	Solid-organ transplant	Yes	Yes	Hepatobiliary and pancreatic surgery	Suspected abdominal infection	29342225	91	U229_22321	9143004	2.6	U38_62282	Pseudomonas aeruginosa	13	Irrelevant	Flavobacter indologenes cultured from peritoneal drainage fluid was considered to be the true pathogen	False positive	No impact	No relevant pathogen (considered contamination)	Negative	Negative	peritoneal drainage flui: Flavobacter indologenes ：Respiratory swab specimen PCR: positive for parainfluenza virus type 3	Bacterial infection	Linezolid；Meropenem；Fluconazole；Ribavirin；Ganciclovir	Cefoperazone/Sulbactam
P132	Female	51	Cancer	Yes	Yes	Integrated Care Unit (ICU)	Suspected pulmonary infection	28243009	90.6	U119_147007	16196230	3	U54_133686	Negative				True negative	Positive impact	Enabled exclusion of Infection and initiation of non-infectious therapy(treating team decided non-infectious etiology. Patient was eventually diagnosed with cancerous lymphangitis)	Negative	Negative	Sputum culture：Pseudomonas aeruginosa	Neoplastic	Meropenem； Cefoperazone Sodium and Sulbactam Sodium	Cefoperazone Sodium and Sulbactam Sodium
P133	Female	62	No underlying medical condition	Yes	No	Department of Infectious Diseases	Abscess	29746210	90.5	U79_728	21922387	4.2	U14_419296	Negative				False negative	No impact	A negative result with no clinical significance(The patient was identified as having a Nocardia infection on pus mNGS)	Negative	Negative	Negative	Bacterial infection	Cefoperazone/Sulbactam	SMZco；Linezolid	improved and discharged
P134	Male	77	Hematological(Lymphoma without HSCT)	Yes	Yes	Department of Hematology	Suspected abdominal infection	20014813	88.7	U80_10908	15064856	3.7	U15_143528	Negative				True negative	No impact	Redundant information, antibiotics and clinical plan were not changed(Treated empirically for culture-negative sepsis and improved)	Negative	Not performed	Negative	Unknown	Imipenem；Caspofungin	Imipenem；Caspofungin	improved and discharged
P135	Male	68	Cardiovascular diseases	Yes	Yes	Emergency Department	Fever of unknown origin	18737352	91.4	U82_10343	22220610	4.1	U29_32593	Negative				True negative	No impact	Redundant information, antibiotics and clinical plan were not changed (Treated empirically for culture-negative infection and improved)	No use	Negative	Not performed	Unknown	Piperacillin-tazobactam	Linezolid；Moxifloxacin	improved and discharged
P136	Male	67	No underlying medical condition	Yes	No	Integrated Care Unit (ICU)	Abscess	24766237	92.1	U91_1921	15087489	2.5	U37_324273	Negative				True negative	No impact	Redundant information, antibiotics and clinical plan were not changed (Treated empirically for culture-negative infection and improved)	Negative	Negative	Negative	Unknown	Meropenem；daptomycin	Meropenem；daptomycin	improved and discharged
P137	Female	64	organ dysfunction	Yes	No	Department of Infectious Diseases	Fever of unknown origin	29064260	92.4	U92_608	21320424	5.2	U44_151400	Cytomegalovirus	22	Irrelevant	CMV negative on serm PCR	False positive	No impact	No relevant pathogen (considered transient unrelated bacteremia)	Negative	Negative	Not performed	Unknown	Linezolid；daptomycin；Levofloxacin	methylprednisolone	improved and discharged
P138	Male	64	Cardiovascular diseases	Yes	No	Department of Infectious Diseases	Infective endocarditis	30700161	91.9	U97_3336	18055439	3.4	U69_316865	Negative				True negative	No impact	A negative result with no clinical significance(Treated empirically for culture-negative infection and improved)	Negative	Not performed	Not performed	Unknown	Piperacillin Sodium and Tazobactam Sodium	daptomycin;Moxifloxacin
P139	Male	76	organ dysfunction	Yes	Yes	Nephrology Center	Infective endocarditis	31160437	88.9	U127_985691	16295959	3.4	U7_7138123	Negative				False negative	No impact	A negative result with no clinical significance(Kodamaea ohmeri cultured from urine culture was considered to be the true pathogen)	Negative	Not performed	Urine culture：Kodamaea ohmeri	Fungal infection	Piperacillin-tazobactam针	Fluconazole	improved and discharged
P140	Male	44	No underlying medical condition	Yes	No	Integrated Care Unit (ICU)	Abscess	22206418	89	U108_260316	16153373	4.7	U23_945735	Entamoeba histolytica	2	Relevant	Targeted therapy and improved	True positive	Positive impact	Enabled earlier diagnosis than conventional methods and initiation of targeted therapy	Negative	Not performed	Microscopic examination of pus: trophozoites of Entamoeba histolytica	Parasitic infection	Meropenem	Piperacillin-tazobactam；Metronidazole	improved and discharged
P141	Female	34	organ dysfunction	Yes	No	Department of Infectious Diseases	Fever of unknown origin	26297713	90	U109_9409	25179785	2.6	U25_454892	Rickettsia japonica	9	Relevant	Targeted therapy and improved	True positive	Positive impact	Enabled new diagnosis of infection and initiation of targeted therapy	Negative	Negative	Negative	Richettsia infection	Cefoperazone Sodium and Sulbactam Sodium；Levofloxacin	Doxycycline	improved and discharged
P142	Male	49	No underlying medical condition	Yes	No	Department of Infectious Diseases	Fever of unknown origin	16942779	88.9	U110_16099	21494202	3.1	U26_155581	Rickettsia japonica	10	Relevant	Targeted therapy and improved	True positive	Positive impact	Enabled new diagnosis of infection and initiation of targeted therapy	Negative	EBV-DNA 3.69X10E4	Negative	Richettsia infection	Cefuroxime	Omadacycline	improved and discharged
P143	Female	26	No underlying medical condition	Yes	No	Integrated Care Unit (ICU)	Fever of unknown origin	14971745	89.2	U111_12037	16100932	4.3	U12_253998	Hantaan orthohantavirus	17	Relevant	Targeted therapy and improved	True positive	Positive impact	Enabled new diagnosis of infection and initiation of targeted therapy	Negative	Negative	Negative	Viral infection	Meropenem	plasma exchange; albumin	improved and discharged
P144	Male	23	No underlying medical condition	Yes	No	Integrated Care Unit (ICU)	Fever of unknown origin	22648457	93	U258_26510	21486765	2.2	U20_275691	Hantaan orthohantavirus	7	Relevant	Targeted therapy and improved	True positive	Positive impact	Enabled new diagnosis of infection and initiation of targeted therapy	Negative	Negative	Negative	Viral infection	Meropenem	Rehydration；Symptomatic treatment without antibiotics	improved and discharged
P145	Male	28	No underlying medical condition	Yes	No	Department of Infectious Diseases	Fever of unknown origin	28384060	93	U121_19812	21200447	2.4	U26_171456	Hantaan orthohantavirus	1	Relevant	Targeted therapy and improved	True positive	Positive impact	Enabled new diagnosis of infection and initiation of targeted therapy	Negative	Negative	Negative	Viral infection	Meropenem	Rehydration；Symptomatic treatment without antibiotics	improved and discharged
P146	Male	33	No underlying medical condition	Yes	No	Integrated Care Unit (ICU)	Fever of unknown origin	24457753	92.4	U123_7730	22046958	3.4	U27_41500	Hantaan orthohantavirus	19	Relevant	Targeted therapy and improved	True positive	Positive impact	Enabled new diagnosis of infection and initiation of targeted therapy	Negative	Negative	Negative	Viral infection	Meropenem	Rehydration；Symptomatic treatment without antibiotics	improved and discharged
P147	Male	61	No underlying medical condition	Yes	No	Department of Infectious Diseases	Fever of unknown origin	21789731	92.6	U125_2057	20799597	3.6	U44_34387	Hantaan orthohantavirus	4	Relevant	Targeted therapy and improved	True positive	Positive impact	Enabled new diagnosis of infection and initiation of targeted therapy	Negative	Negative	Negative	Viral infection	Meropenem	Ribavirin	improved and discharged

## Sheet: Table S3
Table S3. Comparison of TAT between plasma mNGS and conventional testing
Patient ID	TAT from from receipt of sample to positive result for conventional testing(h)	TAT from sample collection to positive result for conventional testing(h)	TAT from from receipt of sample to positive result for plasma mNGS(h)	TAT from sample collection to result for plasma mNGS(h)	Date of positive result by plasma mNGS	Date of positive result by conventional testing	The time(day) that mNGS results are earlier than conventional testing
P4	49	56	25	47	2021-03-19	2021-03-23	4
P5	50	57	25	33	2021-03-19	2021-03-20	1
P16	51	58	24	28	2021-03-27	2021-03-28	1
P19	48	55	20	24	2021-03-30	2021-04-01	1
P29	73	80	24	28	2021-04-03	2021-04-05	2			The time(day) that mNGS results are earlier than conventional testing	Number of case
P35	24	31	23	26	2021-04-07	2021-04-07	0			7d	2
P43	24	31	28	33	2021-04-15	2021-04-16	1			6d	2
P44	49	56	27	34	2021-04-21	2021-04-21	0			5d	5
P48	67	74	25	48	2021-04-09	2021-04-09	0			4d	4
P50	58	65	23	26	2021-06-30	2021-06-30	0			3d	2
P51	72	79	21	24	2021-04-29	2021-05-01	2			2d	4
P53	49	56	24	27	2021-04-29	2021-05-02	3			1d	9
P55	44	51	44	48	2021-08-12	2021-08-19	7			0d	6
P57	77	84	21	24	2021-05-11	2021-05-15	4			-2d	2
P58	69	76	24	27	2021-05-07	2021-05-08	1			-4d	1
P61	71	78	21	30	2021-05-17	2021-05-18	1
P65	42	49	24	32	2021-05-22	2021-05-28	6
P67	115	122	20	30	2021-05-12	2021-05-17	5
P68	144	151	40	53	2021-05-12	2021-05-19	7
P69	8	15	24	28	2021-05-19	2021-05-25	6
P70	8	15	26	32	2021-05-20	2021-05-18	-2
P71	72	79	26	34	2021-06-02	2021-06-03	1
P72	16	23	26	26	2021-06-02	2021-05-31	-2
P75	48	55	26	36	2021-05-26	2021-05-31	5
P76	51	58	26	37	2021-05-27	2021-05-31	5
P93	72	79	22	24	2021-06-19	2021-06-24	5
P94	73	80	24	26	2021-06-22	2021-06-27	5
P99	78	85	24	28	2021-07-06	2021-07-08	2
P101	49	56	24	48	2021-07-06	2021-07-10	4
P106	72	79	26	32	2021-08-14	2021-08-15	1
P112	50	57	22	25	2021-09-01	2021-09-01	0
P113	120	127	23	24	2021-09-20	2021-09-23	3
P115	139	146	22	28	2021-09-27	2021-09-27	0
P117	25	32	24	26	2021-09-04	2021-09-08	4
P119	25	32	24	26	2021-10-01	2021-10-02	1
P123	50	57	21	24	2021-10-02	2021-09-28	-4
P140	2	9	20	24	2021-10-14	2021-09-16	2
	50	57	24	28			2
	47	54	22.75	26			0.75
	72	79	26	33.25			4.25
